# Supplementary material for: Long-distance association of topological boundaries through nuclear condensates
Source: Proc Natl Acad Sci U S A. 2022 Aug 1;119(32):e2206216119. doi: 10.1073/pnas.2206216119 (PMC9371644; doi:10.1073/pnas.2206216119)
Supplement: Supplementary File [file pnas.2206216119.sd01.xlsx]

## Sheet: summary
ID	sample name	input	aligned	align yield	pairs	pairs yield	intra-chromosomal	intra-chromosomal yield	samestrand	samestrand fraction	inward	inward fraction	outward	outward fraction	unligated fragments	unligated fraction	unique	unique yield	merged	merged unique	merged unique yield	filtered	filtered yield	net yield
0050	2,5-HD 5min rep1 (50)	191503976	215832452	1.12704	87320655	0.809152	54317187	0.622043	26340827	0.484945	14816417	0.272776	13159943	0.24228	2587065	0.0476288	80258739	0.919127	88962785	88956049	0.999924	86109051	0.967995	0.800588
0034	2,5-HD 5min rep1 (34)	23610550	22015288	0.932434	8917800	0.810146	6219164	0.697388	3014142	0.484654	1701480	0.273587	1503542	0.24176	257666	0.041431	8704046	0.976031
0051	2,5-HD 5min rep2 (51)	183363392	209512146	1.14261	81726931	0.780164	49115926	0.600976	23806275	0.484696	13399671	0.272817	11909980	0.242487	2225732	0.0453159	77870800	0.952817	89731471	89725504	0.999934	87148043	0.971274	0.807148
0035	2,5-HD 5min rep2 (35)	32577282	30566035	0.938262	12105597	0.792095	8005176	0.661279	3901037	0.487314	2158770	0.269672	1945369	0.243014	281055	0.0351092	11860671	0.979768
0052	1,6-HD 5min rep1 (52)	185878314	209704981	1.12818	84330685	0.804279	55812340	0.661827	27343085	0.489911	14806011	0.265282	13663244	0.244807	2002088	0.0358718	77733038	0.921765	86853537	86848691	0.999944	84603116	0.974144	0.803448
0036	1,6-HD 5min rep1 (36)	24721684	23068485	0.933128	9358850	0.811397	6858835	0.732872	3369656	0.491287	1811417	0.2641	1677762	0.244613	189650	0.0276505	9120499	0.974532
0053	1,6-HD 5min rep2 (53)	182452562	205683437	1.12733	82737149	0.80451	53461917	0.646166	26220897	0.490459	14135802	0.264409	13105218	0.245132	1903363	0.0356022	75817881	0.91637	84958473	84953618	0.999943	82831083	0.975015	0.79915
0037	1,6-HD 5min rep2 (37)	24845430	23163751	0.932314	9389029	0.810666	6717220	0.715433	3301149	0.491446	1768072	0.263215	1647999	0.245339	183584	0.0273304	9140592	0.97354
0054	1,6-HD 30min rep1 (54)	129676556	148855653	1.1479	56773461	0.762799	36102619	0.635907	17630122	0.488334	9642948	0.267098	8829549	0.244568	1355284	0.0375398	54287407	0.956211	64431895	64426662	0.999919	62797929	0.97472	0.798302
0040	1,6-HD 30min rep1 (40)	27652274	26052224	0.942137	10360028	0.795328	7041858	0.679714	3452618	0.490299	1868175	0.265296	1721065	0.244405	197318	0.0280207	10144488	0.979195
0055	1,6-HD 30min rep2 (55)	137732558	157601185	1.14426	60923953	0.773141	37962733	0.623117	18534731	0.488235	10149231	0.267347	9278771	0.244418	1527229	0.0402297	57967647	0.951475	68493370	68487987	0.999921	66672345	0.97349	0.801052
0041	1,6-HD 30min rep2 (41)	28729430	27009481	0.940133	10755737	0.796442	7197763	0.669202	3523265	0.489494	1913563	0.265855	1760935	0.24465	218146	0.0303075	10525723	0.978615
0056	1,6-HD 3h rep1 (56)	174566400	200707278	1.14975	76240562	0.759719	42730118	0.560464	20909346	0.489335	11342561	0.265447	10478211	0.245218	1501567	0.0351407	73585998	0.965182	86283212	86281502	0.99998	84498113	0.979331	0.808617
0048	1,6-HD 3h rep1 (48)	34427862	32432035	0.942029	12909483	0.796095	7690214	0.595703	3792844	0.493204	2003656	0.260546	1893714	0.24625	168666	0.0219325	12697214	0.983557
0057	1,6-HD 3h rep2 (57)	262472598	298284045	1.13644	116738707	0.782735	64397006	0.551634	31582496	0.490434	16974846	0.263597	15839664	0.245969	2255481	0.0350246	112622786	0.964742	148546506	148536119	0.99993	145621004	0.980374	0.810485
0049	1,6-HD 3h rep2 (49)	96870168	91030730	0.939719	36549179	0.803007	21968550	0.601068	10845529	0.493684	5701108	0.259512	5421913	0.246803	465613	0.0211945	35923720	0.982887
0083	ctrl 15min rep1 (83)	150012340	175414052	1.16933	63623285	0.725407	49660208	0.780535	23103850	0.465239	15080105	0.303666	11476253	0.231096	3989003	0.0803259	53736521	0.844605				50118411	0.932669	0.668191
0084	ctrl 15min rep2 (84)	194962092	228779731	1.17346	82307026	0.719531	64081872	0.778571	29832416	0.465536	19440292	0.303366	14809164	0.231098	5115657	0.07983	68319775	0.83006				63758024	0.933229	0.654056
0098	FP 15min rep1 (98)	182552148	216353786	1.18516	77300063	0.714571	60735102	0.785706	29603383	0.487418	16414674	0.270267	14717045	0.242315	2203510	0.0362807	65841103	0.85176				63691598	0.967353	0.697791
0085	FP 15min rep2 (85)	174694300	207386497	1.18714	73806922	0.711781	58164944	0.788069	28368283	0.487721	15686803	0.269695	14109858	0.242584	2084757	0.0358422	59393065	0.804709				57463038	0.967504	0.65787
0086	FP 1h rep1 (86)	166859434	197401556	1.18304	70254801	0.711796	55331065	0.787577	26605686	0.480845	15492704	0.28	13232675	0.239155	2740194	0.0495236	60651036	0.863301				58024878	0.956701	0.695494
0087	FP 1h rep2 (87)	206580174	244367430	1.18292	87120477	0.713029	68716910	0.788757	33015265	0.480453	19282010	0.280601	16419635	0.238946	3439223	0.0500492	73606174	0.844878				70384779	0.956235	0.681428
0088	FP 3h rep1 (88)	151495302	176390141	1.16433	64087469	0.726656	48806589	0.761562	21651570	0.44362	16396102	0.33594	10758917	0.22044	5995199	0.122836	52911826	0.825619				47704023	0.901576	0.629776
0089	FP 3h rep2 (89)	201650552	234764399	1.16421	85622614	0.729434	65210040	0.761598	28860344	0.442575	21996995	0.337325	14352701	0.2201	8123720	0.124578	70580696	0.824323				63540718	0.900256	0.630206
0090	ctrl 1h rep1 (90)	177000826	203749806	1.15112	75544395	0.741541	57964314	0.767288	25368812	0.437663	19961550	0.344377	12633952	0.217961	7774826	0.134131	65946823	0.872955				58851151	0.892403	0.664982
0091	ctrl 1h rep2 (91)	165987648	191840396	1.15575	69988686	0.729655	53723791	0.767607	23757794	0.442221	18128197	0.337433	11837800	0.220346	6704619	0.124798	59154231	0.845197				53188629	0.899152	0.640875
0092	TRP 15min rep1 (92)	149768694	173261778	1.15686	64243985	0.741583	50639531	0.788238	23987385	0.473689	14738586	0.291049	11913560	0.235262	3259553	0.0643678	54255710	0.844526				51272847	0.945022	0.684694
0093	TRP 15min rep2 (93)	236264320	279399743	1.18257	99230040	0.710309	78036556	0.786421	37126357	0.475756	22419112	0.28729	18491087	0.236954	4579631	0.0586857	81928618	0.825643				77789545	0.94948	0.658496
0094	TRP 1h rep1 (94)	161528318	188355573	1.16608	67864536	0.7206	52734624	0.777057	24549529	0.46553	15965840	0.302758	12219255	0.231712	4160462	0.0788943	58931214	0.868365				55046872	0.934087	0.681575
0095	TRP 1h rep2 (95)	174611636	199104901	1.14027	75340276	0.75679	58383766	0.774934	26894117	0.460644	18124285	0.310434	13365364	0.228923	5224310	0.0894822	65973682	0.875676				61120391	0.926436	0.700072
0096	TRP 3h rep1 (96)	163957370	190209656	1.16012	68927096	0.724749	52097660	0.755837	23796509	0.456767	16449864	0.315751	11851287	0.227482	5003425	0.0960393	59338018	0.860881				54768732	0.922996	0.668085
0097	TRP 3h rep2 (97)	191615842	223689092	1.16738	80716850	0.721688	61254063	0.758876	28038453	0.45774	19255377	0.314353	13960233	0.227907	5759040	0.0940189	69238953	0.8578				63981437	0.924067	0.667809
	sum	4590622032	5251987743	35.2934	1963116327		1401139661		662127772		409026224		329985665		93476636		1738068694		718261249	718216132		1650985757
	median	166423541	194620976	1.14882	7.01217e+07		52416142		23896830		14948261		11911770		2.24061e+06		5.93655e+07		8.65684e+07	8.65651e+07		63616158
