# Supplementary material for: Long-distance association of topological boundaries through nuclear condensates
Source: Proc Natl Acad Sci U S A. 2022 Aug 1;119(32):e2206216119. doi: 10.1073/pnas.2206216119 (PMC9371644; doi:10.1073/pnas.2206216119)
Supplement: Supplementary File [file pnas.2206216119.sd02.xlsx]

## Sheet: 25HD5min.vs.16HD5min
chromosome	begin	end	logOR	pval	qval	disp
chr1	1240001	1280000	0.355974	0.00186537	0.0261107	1.13817
chr1	1560001	1600000	0.408151	0.0016097	0.0251578	1.40411
chr1	2080001	2120000	0.228065	0.000182304	0.0145764	0.173702
chr1	2520001	2560000	-0.0517091	0.643336	0.725417	2.4946
chr1	2960001	3000000	0.0795854	0.107093	0.211919	0.556231
chr1	3320001	3360000	0.057022	0.00200728	0.0265022	0.0344452
chr1	4680001	4720000	-0.0690164	0.422838	0.541127	1.79626
chr1	5520001	5560000	0.0939117	0.0199196	0.0796927	0.300381
chr1	6040001	6080000	0.24879	0.00835664	0.0492034	1.27988
chr1	6720001	6760000	0.245071	0.00420313	0.0345959	0.813588
chr1	7280001	7320000	0.0887393	0.122824	0.232381	1.06308
chr1	7680001	7720000	0.0900971	0.0761381	0.173004	0.65971
chr1	8000001	8040000	0.153284	0.0594581	0.149619	1.76389
chr1	8400001	8440000	0.158031	0.0171097	0.0727228	0.909624
chr1	8880001	8920000	0.289845	0.000429074	0.0166414	0.428724
chr1	9280001	9320000	0.0728949	0.161974	0.280608	1.34948
chr1	9640001	9680000	0.292422	0.00205534	0.0265288	0.941596
chr1	10520001	10560000	0.284534	0.00109747	0.0224126	0.536672
chr1	11040001	11080000	0.264129	0.000281915	0.015918	0.215565
chr1	11840001	11880000	0.262004	0.00616252	0.0419736	1.55768
chr1	12120001	12160000	0.314601	0.000873548	0.020375	0.796212
chr1	14280001	14320000	0.13751	0.153849	0.270744	2.21024
chr1	14880001	14920000	0.00352479	0.945904	0.962832	1.26792
chr1	15400001	15440000	0.113271	0.00155999	0.0248971	0.122902
chr1	15840001	15880000	0.23683	0.00967927	0.0539168	1.48592
chr1	16320001	16360000	0.126672	0.106569	0.211566	2.80938
chr1	16800001	16840000	0.139341	0.0256848	0.0915396	1.29102
chr1	17200001	17240000	0.0655259	0.340276	0.467572	1.38028
chr1	17720001	17760000	0.229469	0.00229469	0.0275213	0.741738
chr1	18200001	18240000	0.0850672	0.0328057	0.104679	0.510792
chr1	18600001	18640000	0.0397902	0.26029	0.388114	0.706858
chr1	18880001	18920000	0.112383	0.103413	0.208222	1.62362
chr1	19160001	19200000	0.161277	0.0141767	0.0656446	1.09406
chr1	19600001	19640000	0.67861	0.000584739	0.0170746	2.40195
chr1	19960001	20000000	0.184984	0.0390878	0.116297	2.35447
chr1	20480001	20520000	0.030976	0.353502	0.480176	0.614607
chr1	20800001	20840000	0.0753713	0.261135	0.388743	1.85367
chr1	21520001	21560000	0.182109	0.00295368	0.0301209	0.383912
chr1	21960001	22000000	0.413429	0.000240686	0.0153821	0.556868
chr1	22360001	22400000	0.268119	0.000493614	0.0167421	0.32997
chr1	22960001	23000000	0.0273781	0.359048	0.486103	0.482669
chr1	23280001	23320000	0.0561434	0.168013	0.286735	0.620937
chr1	23600001	23640000	0.232672	0.00120125	0.0227776	0.619968
chr1	24000001	24040000	0.240478	0.00423707	0.0346061	1.05535
chr1	24360001	24400000	0.211542	0.00381163	0.033763	0.401762
chr1	24960001	25000000	0.347813	0.000649389	0.0175622	0.81417
chr1	25520001	25560000	0.1442	0.0777898	0.175027	1.2827
chr1	26120001	26160000	0.233687	0.0364873	0.111647	3.63159
chr1	26360001	26400000	0.188538	0.00259861	0.0289533	0.612776
chr1	26800001	26840000	0.486773	0.00130177	0.0231672	1.97862
chr1	27240001	27280000	0.308685	0.00573436	0.0403526	1.67262
chr1	27600001	27640000	0.169997	0.0300798	0.100091	1.95179
chr1	27960001	28000000	0.0425424	0.379309	0.504983	1.16825
chr1	28520001	28560000	0.25681	0.000589872	0.0170746	0.48185
chr1	28960001	29000000	0.295096	1.90827e-05	0.0105279	0.101995
chr1	29520001	29560000	0.094038	0.164638	0.283226	1.39166
chr1	30240001	30280000	-0.0305765	0.736664	0.802891	3.61372
chr1	30560001	30600000	0.177425	0.00114906	0.0227217	0.201617
chr1	31160001	31200000	0.0730251	0.173573	0.293294	0.826831
chr1	31400001	31440000	0.1387	0.0511825	0.136632	1.48174
chr1	32080001	32120000	0.105902	0.0494618	0.13416	0.943494
chr1	32840001	32880000	0.399866	0.00133557	0.0231684	1.61964
chr1	33320001	33360000	0.269222	0.0117961	0.0603142	2.25109
chr1	33560001	33600000	0.0894958	0.114274	0.221056	1.23518
chr1	34080001	34120000	0.217286	0.00380191	0.033763	0.552925
chr1	34600001	34640000	0.13091	0.083183	0.181967	1.58363
chr1	34880001	34920000	0.0268551	0.31044	0.439303	0.322017
chr1	35200001	35240000	0.190754	0.00379461	0.033763	0.405153
chr1	35600001	35640000	0.299996	0.00103928	0.0218845	0.877533
chr1	36000001	36040000	0.31933	0.0072389	0.0452945	2.54261
chr1	36240001	36280000	0.283085	0.000129337	0.0137221	0.267625
chr1	36520001	36560000	0.363346	0.00145234	0.0237761	1.45751
chr1	36920001	36960000	0.086963	0.060398	0.150661	0.463656
chr1	37480001	37520000	0.113627	0.215508	0.340558	3.45678
chr1	37920001	37960000	0.0742697	0.235388	0.361233	1.33901
chr1	38480001	38520000	0.25811	0.00707778	0.0447287	1.18645
chr1	38960001	39000000	0.0506209	0.388869	0.512761	1.60466
chr1	39280001	39320000	0.176046	0.00119306	0.0227776	0.294695
chr1	39520001	39560000	0.330636	0.00188557	0.0261107	1.4527
chr1	40000001	40040000	0.196093	0.00129611	0.0231551	0.346019
chr1	40520001	40560000	0.316606	0.00638921	0.0424551	2.04389
chr1	40880001	40920000	0.197344	0.034511	0.107874	1.86381
chr1	41480001	41520000	0.274975	0.0294694	0.0989385	3.15545
chr1	41960001	42000000	0.159058	0.0107185	0.0571345	0.714894
chr1	42600001	42640000	0.180701	0.0269003	0.0942877	1.06994
chr1	43200001	43240000	0.224253	0.0138768	0.0650454	1.44848
chr1	43640001	43680000	0.223174	0.00288469	0.0299106	0.742142
chr1	43880001	43920000	0.161601	0.0131518	0.0633657	1.13815
chr1	44440001	44480000	0.230836	0.000822494	0.0198153	0.406055
chr1	45160001	45200000	0.307055	0.000531339	0.0170746	0.364833
chr1	46040001	46080000	0.506358	4.65449e-05	0.0113781	0.408197
chr1	46720001	46760000	0.43772	0.000573108	0.0170746	0.955193
chr1	47160001	47200000	0.0724656	0.222214	0.347094	1.1113
chr1	47600001	47640000	0.208906	0.00630435	0.0423431	0.678166
chr1	48200001	48240000	0.152962	0.0119134	0.0604379	0.640283
chr1	48680001	48720000	0.0461179	0.238159	0.364776	0.406974
chr1	49000001	49040000	0.0489723	0.0134748	0.064447	0.0467455
chr1	49320001	49360000	0.0274107	0.768856	0.828149	2.07908
chr1	50480001	50520000	0.161037	0.0301292	0.100194	0.893413
chr1	50800001	50840000	0.149531	0.0033509	0.0318191	0.169058
chr1	51200001	51240000	0.178779	0.0102781	0.0557416	0.653147
chr1	51720001	51760000	0.139702	0.0879206	0.187465	1.8942
chr1	52480001	52520000	0.269722	0.000452669	0.0166414	0.384419
chr1	52800001	52840000	0.360198	0.000818363	0.0198022	0.780797
chr1	53160001	53200000	0.150134	0.00737028	0.0457762	0.631071
chr1	53640001	53680000	0.306683	0.00888019	0.0509272	1.81802
chr1	54200001	54240000	0.121293	0.0205417	0.0808913	0.599457
chr1	54520001	54560000	0.199929	0.00834363	0.0491793	0.965275
chr1	54960001	55000000	0.157409	0.00220003	0.0272275	0.346217
chr1	55280001	55320000	0.20506	0.0168566	0.0722223	1.47727
chr1	55800001	55840000	0.160926	0.0187431	0.0767105	0.823723
chr1	56320001	56360000	0.122966	0.0749968	0.171405	1.02683
chr1	56600001	56640000	0.0378187	0.298571	0.427183	0.468952
chr1	57200001	57240000	0.14073	0.0862636	0.185398	1.3818
chr1	57840001	57880000	0.0657486	0.335376	0.463494	1.74942
chr1	58160001	58200000	-0.00453425	0.832753	0.878787	0.204331
chr1	58640001	58680000	0.0473758	0.275676	0.404369	0.704219
chr1	59160001	59200000	0.157138	0.0964465	0.199704	1.8915
chr1	59720001	59760000	0.119373	0.0301762	0.10029	0.608004
chr1	60240001	60280000	0.0610241	0.158495	0.276365	0.288087
chr1	61240001	61280000	-0.110724	0.185052	0.306034	1.98413
chr1	62120001	62160000	0.120011	0.0131624	0.0633657	0.41719
chr1	62320001	62360000	0.124576	0.0325976	0.104437	0.913489
chr1	62600001	62640000	0.267006	0.00166266	0.0254097	0.814007
chr1	62880001	62920000	0.212677	0.000893451	0.020375	0.270196
chr1	63280001	63320000	0.148168	0.0686937	0.162863	1.63887
chr1	64040001	64080000	0.104442	0.0779932	0.17527	0.682699
chr1	64680001	64720000	0.273468	0.0582428	0.147981	3.38949
chr1	65280001	65320000	0.173155	0.0695117	0.163887	2.54673
chr1	65680001	65720000	0.0422056	0.331753	0.460683	0.795197
chr1	66160001	66200000	0.218923	0.00675946	0.0436043	0.552526
chr1	66920001	66960000	0.0889753	0.161625	0.280317	1.00028
chr1	67200001	67240000	-0.00109143	0.986799	0.99105	1.19765
chr1	67640001	67680000	0.0665478	0.165614	0.284341	0.744642
chr1	67960001	68000000	-0.042026	0.340608	0.467912	0.858166
chr1	68240001	68280000	0.0449075	0.497227	0.604883	2.05782
chr1	68560001	68600000	0.111725	0.210077	0.334776	2.61905
chr1	68880001	68920000	0.0163195	0.798646	0.851314	1.08029
chr1	69240001	69280000	0.119684	0.000755727	0.0187808	0.0545239
chr1	69720001	69760000	0.0880236	0.150305	0.266152	0.878223
chr1	70200001	70240000	0.078765	0.101372	0.206296	0.314876
chr1	70640001	70680000	0.158501	0.0180768	0.0751529	0.756224
chr1	70960001	71000000	0.153377	0.0217943	0.0830955	0.729581
chr1	71520001	71560000	0.02095	0.676002	0.750705	0.480804
chr1	72000001	72040000	0.119719	0.132324	0.244157	1.06412
chr1	72600001	72640000	0.180007	0.0195509	0.0787269	0.525173
chr1	73080001	73120000	0.0085842	0.932421	0.954568	2.0636
chr1	73560001	73600000	0.0478604	0.417237	0.536322	0.886413
chr1	74160001	74200000	0.0948002	0.495033	0.60319	4.72014
chr1	74480001	74520000	0.115909	0.131395	0.243503	1.07476
chr1	75200001	75240000	0.0458754	0.437266	0.553937	0.664938
chr1	75680001	75720000	0.0977143	0.0324208	0.104247	0.290415
chr1	76280001	76320000	0.157572	0.0309132	0.101827	0.640661
chr1	76600001	76640000	0.0981522	0.0538159	0.140579	0.5564
chr1	77320001	77360000	0.0347057	0.546926	0.647648	1.19616
chr1	77600001	77640000	0.0132295	0.775342	0.832696	0.626979
chr1	78000001	78040000	0.216672	0.00290964	0.0299106	0.522196
chr1	78560001	78600000	0.0465102	0.400073	0.521181	0.90965
chr1	79080001	79120000	0.034726	0.70543	0.775733	1.75114
chr1	79680001	79720000	0.0564426	0.394374	0.516808	1.02742
chr1	80640001	80680000	-0.0355977	0.630628	0.71706	1.07471
chr1	81240001	81280000	0.0755736	0.27376	0.402219	1.05593
chr1	81760001	81800000	-7.53152e-05	0.998897	0.999078	1.22633
chr1	82480001	82520000	0.0503565	0.542032	0.644203	1.91045
chr1	83160001	83200000	0.14102	0.119719	0.228227	1.39831
chr1	83960001	84000000	0.0421241	0.726313	0.794423	2.72118
chr1	84320001	84360000	0.0672159	0.482649	0.593574	1.81913
chr1	84880001	84920000	-0.00384546	0.944834	0.962276	1.28856
chr1	85400001	85440000	0.0979008	0.00251864	0.0284796	0.0919875
chr1	85720001	85760000	0.0260113	0.542563	0.644529	0.536374
chr1	86360001	86400000	0.0704024	0.106121	0.211235	0.390763
chr1	86800001	86840000	0.201675	0.00754225	0.0463369	0.503109
chr1	87200001	87240000	0.210474	0.023969	0.0874674	1.33775
chr1	87560001	87600000	0.067207	0.527665	0.631662	2.8413
chr1	88040001	88080000	-0.0698389	0.250451	0.376979	1.14174
chr1	88560001	88600000	0.020645	0.464931	0.577318	0.215776
chr1	89080001	89120000	0.0354589	0.333538	0.462291	0.399539
chr1	89400001	89440000	0.0102904	0.880536	0.916415	1.50229
chr1	89920001	89960000	0.0460262	0.391827	0.51486	0.772755
chr1	90200001	90240000	0.032472	0.278942	0.407231	0.375909
chr1	90480001	90520000	0.173077	0.0138651	0.0650454	0.580874
chr1	91160001	91200000	0.0966311	0.0601575	0.150453	0.622212
chr1	91640001	91680000	0.148644	0.00772646	0.0472059	0.404154
chr1	92400001	92440000	0.0789374	0.155568	0.272651	0.823905
chr1	92760001	92800000	0.117262	0.061988	0.152537	1.01141
chr1	93280001	93320000	0.251824	0.00577922	0.0405133	0.946282
chr1	93720001	93760000	0.210311	0.00653256	0.042839	0.846602
chr1	94040001	94080000	0.0834736	0.0745153	0.171202	0.769083
chr1	94320001	94360000	0.189681	0.0273745	0.095104	1.11845
chr1	94920001	94960000	0.150801	0.01657	0.0718745	0.569107
chr1	95280001	95320000	0.125181	0.0013187	0.0231684	0.138988
chr1	95720001	95760000	0.0426552	0.471167	0.582701	0.951209
chr1	96360001	96400000	0.0230511	0.620334	0.708823	0.61272
chr1	96680001	96720000	0.0169597	0.678042	0.752595	0.522081
chr1	97280001	97320000	0.132364	0.116442	0.224149	1.37661
chr1	98520001	98560000	0.140809	0.0252595	0.0904656	0.45406
chr1	98920001	98960000	0.000940571	0.99018	0.992775	1.55318
chr1	99240001	99280000	-0.00497061	0.940477	0.960512	1.08446
chr1	99640001	99680000	0.08421	0.0905976	0.191358	0.473757
chr1	100200001	100240000	0.149362	0.0611523	0.151155	0.859591
chr1	100560001	100600000	0.196046	0.0141831	0.0656446	1.23736
chr1	100920001	100960000	0.161114	0.0871621	0.18653	2.04837
chr1	101320001	101360000	0.132235	0.0519588	0.137569	0.605913
chr1	101920001	101960000	0.0534401	0.607881	0.700727	2.275
chr1	102920001	102960000	0.046278	0.496714	0.604538	0.937979
chr1	103440001	103480000	0.191283	0.04377	0.125134	0.937403
chr1	104840001	104880000	0.0780062	0.336926	0.464821	1.52874
chr1	105160001	105200000	0.0756167	0.408903	0.529061	1.45231
chr1	105640001	105680000	0.0756755	0.223604	0.348482	0.685045
chr1	106320001	106360000	0.0548133	0.552018	0.651858	1.42942
chr1	106800001	106840000	0.125789	0.0214057	0.0822962	0.333331
chr1	107080001	107120000	0.0198431	0.599617	0.693519	0.404197
chr1	107680001	107720000	0.0402962	0.398405	0.519892	0.574317
chr1	108280001	108320000	0.0521512	0.110569	0.216037	0.206069
chr1	108720001	108760000	0.0892917	0.360608	0.487855	0.837353
chr1	109200001	109240000	0.130706	0.00587334	0.0408616	0.203941
chr1	109600001	109640000	0.140383	0.103453	0.208227	2.58018
chr1	110040001	110080000	0.131057	0.0333768	0.10566	0.914274
chr1	110560001	110600000	0.178415	0.0215727	0.0826503	1.02234
chr1	111040001	111080000	0.0989731	0.249656	0.37612	2.71754
chr1	111320001	111360000	0.13618	0.085458	0.184706	1.43084
chr1	111640001	111680000	0.0962927	0.101792	0.206694	0.839834
chr1	111960001	112000000	0.20613	0.0401718	0.118194	1.79603
chr1	112280001	112320000	0.100554	0.202078	0.325464	2.19391
chr1	112880001	112920000	0.118575	0.0253013	0.0904656	0.506439
chr1	113240001	113280000	0.223641	0.00185899	0.0261107	0.48727
chr1	113640001	113680000	0.214664	0.0105648	0.0565885	1.05539
chr1	114480001	114520000	-0.0864952	0.188338	0.309337	1.40937
chr1	114840001	114880000	0.037299	0.34076	0.468003	0.594416
chr1	115200001	115240000	0.249244	0.00272616	0.0296067	0.705419
chr1	115640001	115680000	0.065616	0.377618	0.503582	1.44288
chr1	116120001	116160000	0.0386784	0.556422	0.655233	1.55647
chr1	116640001	116680000	0.073314	0.362309	0.489556	1.66253
chr1	117040001	117080000	0.139804	0.0789736	0.176825	1.12967
chr1	117600001	117640000	0.205967	0.00422902	0.0346061	0.530634
chr1	118040001	118080000	0.075677	0.235075	0.360954	1.33679
chr1	118480001	118520000	0.163832	0.0115197	0.0593408	0.372055
chr1	119240001	119280000	0.075514	0.0832809	0.182109	0.429389
chr1	119520001	119560000	0.141458	0.0293755	0.0989385	0.660462
chr1	120120001	120160000	0.0159958	0.508504	0.614146	0.242604
chr1	120400001	120440000	0.202278	0.00538533	0.0389396	0.498517
chr1	145360001	145400000	0.111968	0.060488	0.150661	0.386032
chr1	146720001	146760000	0.179898	0.0287688	0.0978855	1.22612
chr1	147120001	147160000	0.0756016	0.031536	0.102767	0.326338
chr1	150160001	150200000	0.427526	0.00183094	0.0261107	2.02465
chr1	150480001	150520000	0.347537	0.00101399	0.0216182	1.02645
chr1	150960001	151000000	0.332742	0.000301986	0.0160198	0.471214
chr1	151240001	151280000	0.371674	0.00053736	0.0170746	0.907609
chr1	152000001	152040000	0.0521385	0.50246	0.609113	1.64098
chr1	152440001	152480000	-0.0355953	0.450713	0.565002	0.687588
chr1	152840001	152880000	0.00511165	0.948606	0.964516	1.55182
chr1	153240001	153280000	0.0563372	0.00201955	0.0265022	0.0248736
chr1	153600001	153640000	0.295944	0.000538833	0.0170746	0.529207
chr1	153960001	154000000	0.344127	0.00212552	0.0266934	1.69738
chr1	154280001	154320000	0.18263	0.000808774	0.0196564	0.249046
chr1	155160001	155200000	0.264122	0.000619378	0.0170746	0.357259
chr1	155840001	155880000	0.351255	0.000368093	0.0166414	0.727575
chr1	156280001	156320000	0.363175	0.00127164	0.0230777	1.32271
chr1	156560001	156600000	0.110776	0.0167835	0.0722223	0.555599
chr1	157120001	157160000	0.170368	0.103877	0.208493	3.22224
chr1	157480001	157520000	-0.0487081	0.115175	0.222409	0.293953
chr1	157880001	157920000	0.0910278	0.202534	0.325767	1.74036
chr1	158120001	158160000	0.0301964	0.6623	0.740441	1.50586
chr1	158440001	158480000	0.185652	0.0464435	0.129717	1.57234
chr1	159040001	159080000	0.129952	0.0564101	0.145224	0.677123
chr1	160000001	160040000	0.253146	0.00300636	0.0304891	0.874116
chr1	160360001	160400000	0.167114	6.39823e-05	0.0113781	0.0511683
chr1	161120001	161160000	0.259821	0.00422564	0.0346061	1.23117
chr1	161400001	161440000	-0.0862186	0.445745	0.561072	1.5813
chr1	161720001	161760000	0.0574687	0.519361	0.624933	2.02013
chr1	162520001	162560000	0.183292	0.00638756	0.0424551	0.615545
chr1	162800001	162840000	0.138362	0.00682415	0.0437269	0.238862
chr1	163280001	163320000	0.187619	0.11274	0.218856	2.03672
chr1	164120001	164160000	-0.0373767	0.524866	0.629907	0.937751
chr1	164760001	164800000	0.0962095	0.180891	0.301322	1.55904
chr1	165080001	165120000	0.106283	0.0914263	0.192519	0.749611
chr1	165560001	165600000	0.210235	6.15948e-05	0.0113781	0.0697739
chr1	165880001	165920000	0.128245	0.0461389	0.129147	0.989827
chr1	166400001	166440000	0.121004	0.0272309	0.0947843	0.413281
chr1	166800001	166840000	0.175002	0.0363677	0.111429	1.17468
chr1	167480001	167520000	0.0828692	0.0693701	0.163832	0.568412
chr1	168040001	168080000	0.20899	0.0386733	0.115517	2.00005
chr1	168560001	168600000	0.0393192	0.533201	0.636862	1.21602
chr1	169040001	169080000	0.077466	0.180956	0.301339	0.934603
chr1	169320001	169360000	0.0453675	0.608939	0.700901	1.82918
chr1	169800001	169840000	0.157674	0.244352	0.370792	3.47432
chr1	170640001	170680000	-0.00535148	0.917453	0.945208	0.859601
chr1	170880001	170920000	0.112725	0.231974	0.358034	2.39886
chr1	171560001	171600000	0.3168	0.000169157	0.0145098	0.248068
chr1	171960001	172000000	-0.0235156	0.699248	0.770164	1.41008
chr1	172400001	172440000	0.150773	0.0314522	0.102676	0.680701
chr1	172680001	172720000	0.0576559	0.160541	0.278875	0.313498
chr1	173360001	173400000	0.0252442	0.633905	0.718712	0.928992
chr1	173800001	173840000	0.252868	0.00607748	0.0418183	1.11855
chr1	174200001	174240000	0.0512221	0.36477	0.491732	0.871072
chr1	174680001	174720000	0.176148	0.0320794	0.103696	1.1528
chr1	174960001	175000000	0.102404	0.0538786	0.140676	0.628044
chr1	175320001	175360000	0.0436246	0.556538	0.655233	2.27281
chr1	176040001	176080000	0.189143	0.00597798	0.0413808	0.483106
chr1	176320001	176360000	0.102551	0.0816648	0.180579	0.667692
chr1	176840001	176880000	0.134727	0.00622786	0.0422812	0.179424
chr1	177160001	177200000	-0.0153133	0.82991	0.876457	1.80729
chr1	177920001	177960000	0.0741707	0.213773	0.338516	0.876544
chr1	178480001	178520000	0.0796382	0.0370703	0.112511	0.288013
chr1	179000001	179040000	0.29774	0.0013962	0.023375	0.560188
chr1	179320001	179360000	0.104	0.0678288	0.161507	0.900504
chr1	179800001	179840000	0.233531	0.009694	0.0539168	1.19851
chr1	180120001	180160000	0.268238	0.00278536	0.0298591	0.783915
chr1	180440001	180480000	0.15327	0.0855046	0.184706	1.85628
chr1	180840001	180880000	0.121669	0.122407	0.231996	1.72611
chr1	181120001	181160000	0.102894	0.00010196	0.0125255	0.0238848
chr1	181400001	181440000	0.128675	0.00839254	0.0493621	0.317396
chr1	182000001	182040000	0.0621724	0.239533	0.36546	0.787482
chr1	182360001	182400000	0.189367	0.030993	0.10183	1.72141
chr1	182800001	182840000	0.220399	0.00464286	0.0361789	0.486233
chr1	183200001	183240000	0.0619315	0.137512	0.250463	0.700371
chr1	183600001	183640000	0.191262	0.00119455	0.0227776	0.220856
chr1	183880001	183920000	0.0436809	0.109869	0.215328	0.232917
chr1	184200001	184240000	0.040829	0.3688	0.495295	0.75133
chr1	184680001	184720000	-0.0350318	0.30275	0.431038	0.275465
chr1	185160001	185200000	0.07313	0.0496744	0.134274	0.24182
chr1	185640001	185680000	0.0984985	0.129178	0.240688	0.81351
chr1	186240001	186280000	0.133384	0.147927	0.263348	1.06317
chr1	186960001	187000000	0.132086	0.0763974	0.173243	0.797548
chr1	187240001	187280000	-0.0700995	0.243523	0.370013	0.815763
chr1	187840001	187880000	0.186482	0.0324939	0.104247	0.966484
chr1	188440001	188480000	0.0811972	0.210477	0.335027	0.792596
chr1	188720001	188760000	0.0629931	0.148782	0.264528	0.331742
chr1	189120001	189160000	0.148808	0.129486	0.241017	1.44169
chr1	189640001	189680000	0.0438347	0.34582	0.472696	0.43527
chr1	190320001	190360000	0.0482449	0.598676	0.692863	1.60255
chr1	190560001	190600000	0.0600758	0.553543	0.652821	1.94169
chr1	191080001	191120000	0.0455913	0.367294	0.493874	0.483582
chr1	191840001	191880000	-0.0227282	0.493502	0.60249	0.21007
chr1	192400001	192440000	0.0181211	0.825983	0.873835	1.45835
chr1	193080001	193120000	0.159274	0.104916	0.20973	1.7965
chr1	193720001	193760000	0.0740697	0.26068	0.38838	1.05666
chr1	194040001	194080000	0.0353868	0.620217	0.708823	1.31599
chr1	194280001	194320000	-0.0161922	0.713392	0.78275	0.401619
chr1	195040001	195080000	0.0753721	0.444077	0.560378	2.22742
chr1	195400001	195440000	-0.0063582	0.842602	0.885703	0.26661
chr1	195840001	195880000	-0.00382424	0.88957	0.922857	0.223731
chr1	196280001	196320000	0.0141225	0.771944	0.830178	0.684866
chr1	196640001	196680000	-0.0635071	0.351497	0.478108	0.673738
chr1	197080001	197120000	0.100647	0.0659474	0.158671	0.511401
chr1	197320001	197360000	0.0247104	0.609396	0.700901	0.600118
chr1	197880001	197920000	0.0402689	0.289944	0.41842	0.358213
chr1	198400001	198440000	0.0713531	0.316951	0.445736	1.38828
chr1	198720001	198760000	0.0141378	0.814421	0.864735	0.926159
chr1	199080001	199120000	0.0408963	0.353278	0.480058	0.559368
chr1	199520001	199560000	0.0518549	0.550135	0.650192	1.65002
chr1	200000001	200040000	0.100262	0.0821087	0.18098	1.11783
chr1	200480001	200520000	0.197148	0.00179796	0.0258317	0.32388
chr1	200840001	200880000	0.180139	0.0763827	0.173243	3.11407
chr1	201400001	201440000	0.121411	0.101507	0.206495	2.06155
chr1	201800001	201840000	0.340107	0.000860543	0.0202889	0.960683
chr1	202120001	202160000	0.235991	0.00677669	0.0436043	1.08609
chr1	202680001	202720000	0.21636	0.0221299	0.083653	2.17685
chr1	202960001	203000000	0.246978	0.0137339	0.0648714	1.95356
chr1	203200001	203240000	0.1152	0.0125003	0.0614108	0.491476
chr1	203800001	203840000	0.483079	3.31319e-05	0.0113781	0.276884
chr1	204080001	204120000	0.14587	0.0105984	0.0566581	0.732191
chr1	204480001	204520000	0.132658	0.0630687	0.154564	1.57452
chr1	204920001	204960000	0.128121	0.00404674	0.0343492	0.346681
chr1	205200001	205240000	0.0849484	0.0716243	0.166999	0.888039
chr1	206520001	206560000	0.150765	0.11963	0.228216	0.782174
chr1	206840001	206880000	0.0962682	0.208114	0.332512	2.46266
chr1	207200001	207240000	0.201457	0.00580887	0.0405152	0.5404
chr1	207960001	208000000	0.153626	0.0335182	0.105818	0.788168
chr1	208400001	208440000	0.0507573	0.399486	0.520662	1.60667
chr1	208800001	208840000	0.0746656	0.246729	0.373034	1.18107
chr1	209360001	209400000	0.0282075	0.483152	0.593928	0.583703
chr1	209960001	210000000	0.155727	0.042429	0.122941	0.789227
chr1	210560001	210600000	0.0654376	0.406993	0.527456	1.83698
chr1	211320001	211360000	0.0477859	0.335126	0.463381	0.679945
chr1	211840001	211880000	0.103501	0.132693	0.244511	1.44945
chr1	212200001	212240000	0.247886	0.013711	0.0648597	1.65918
chr1	212600001	212640000	0.0879878	0.00171105	0.0255131	0.06292
chr1	212880001	212920000	0.0373783	0.349926	0.476524	0.793543
chr1	213200001	213240000	0.123973	0.1173	0.225172	1.51777
chr1	214320001	214360000	0.0455358	0.16231	0.280886	0.306624
chr1	214800001	214840000	0.187166	0.0135965	0.064721	0.737052
chr1	215280001	215320000	0.121037	0.0113874	0.0589504	0.284022
chr1	215720001	215760000	0.168915	0.056474	0.14532	1.03739
chr1	216400001	216440000	-0.0220296	0.521295	0.626986	0.317191
chr1	216880001	216920000	0.0582313	0.15056	0.266459	0.372558
chr1	217520001	217560000	0.0521416	0.190641	0.311727	0.403944
chr1	217920001	217960000	0.100232	0.0313038	0.102495	0.294033
chr1	218360001	218400000	-0.0412972	0.724749	0.793095	2.68337
chr1	219240001	219280000	-0.00724329	0.941707	0.960921	2.62047
chr1	220000001	220040000	0.158858	0.0602929	0.150598	1.39777
chr1	220360001	220400000	0.167152	0.038045	0.114259	1.24338
chr1	220960001	221000000	0.190806	0.0330603	0.105187	1.08153
chr1	221600001	221640000	0.0292103	0.498877	0.605967	0.519217
chr1	222320001	222360000	0.085833	0.0606318	0.150661	0.440623
chr1	222920001	222960000	0.0133047	0.7613	0.822933	0.602609
chr1	223280001	223320000	0.0758132	0.234164	0.360258	1.1024
chr1	223880001	223920000	0.053861	0.363934	0.490911	0.878733
chr1	224280001	224320000	0.136527	0.0073763	0.0457762	0.377915
chr1	224600001	224640000	0.146534	0.0172799	0.0731639	0.680672
chr1	225120001	225160000	0.0262556	0.552487	0.652133	0.567457
chr1	225600001	225640000	0.261245	0.00122203	0.0228291	0.404223
chr1	226240001	226280000	0.197236	0.00131319	0.0231684	0.349744
chr1	226560001	226600000	0.185582	0.0211319	0.0818261	1.50608
chr1	227080001	227120000	0.110721	0.000376369	0.0166414	0.0431571
chr1	227640001	227680000	0.186433	0.109269	0.214532	2.80482
chr1	228160001	228200000	0.163912	0.00558866	0.0397372	0.47
chr1	228760001	228800000	0.177323	0.0932572	0.195702	1.04068
chr1	229360001	229400000	0.105263	0.186762	0.307663	2.32568
chr1	229760001	229800000	0.201455	0.00793961	0.0478197	0.722736
chr1	230440001	230480000	0.148685	0.064749	0.15702	1.51131
chr1	230760001	230800000	0.134091	0.0024244	0.0281587	0.194237
chr1	231440001	231480000	0.19709	0.00341845	0.0319491	0.439855
chr1	231760001	231800000	0.0379746	0.453496	0.567461	0.923402
chr1	232280001	232320000	0.130584	0.0294632	0.0989385	0.897642
chr1	232760001	232800000	0.0755213	0.172125	0.291651	0.958192
chr1	233400001	233440000	0.183287	0.0768585	0.17364	1.66636
chr1	234240001	234280000	0.142267	0.0118512	0.0604281	0.43548
chr1	234600001	234640000	0.0421907	0.282271	0.410178	0.491813
chr1	235240001	235280000	0.341134	0.00397442	0.0342247	0.898682
chr1	235640001	235680000	0.272496	0.00224723	0.0274027	0.804532
chr1	236200001	236240000	0.187146	0.0353784	0.109469	1.56079
chr1	236680001	236720000	0.198793	0.052831	0.139259	2.26666
chr1	237000001	237040000	0.143253	0.208728	0.333204	4.13331
chr1	237960001	238000000	0.00518488	0.913291	0.941976	0.524546
chr1	238360001	238400000	0.0695854	0.216162	0.340927	0.877778
chr1	238840001	238880000	0.0117629	0.851431	0.893201	1.30357
chr1	239120001	239160000	0.0376389	0.420734	0.53931	0.633442
chr1	239560001	239600000	0.0939891	0.077427	0.174638	0.539275
chr1	240120001	240160000	0.0643651	0.212094	0.336726	0.513718
chr1	240840001	240880000	0.00664095	0.931724	0.954415	2.20803
chr1	241680001	241720000	0.120212	0.198472	0.320751	1.7966
chr1	242040001	242080000	0.144725	0.0545318	0.141778	1.12622
chr1	242600001	242640000	0.0704682	0.401604	0.522475	1.87863
chr1	243200001	243240000	0.0858686	0.129222	0.240688	0.587473
chr1	243480001	243520000	0.168387	0.0156918	0.0694797	0.599294
chr1	244120001	244160000	0.0609449	0.183451	0.304391	0.796872
chr1	244440001	244480000	0.0406595	0.310466	0.439303	0.511587
chr1	244960001	245000000	0.313536	0.008312	0.0491355	2.68579
chr1	245240001	245280000	0.055371	0.507282	0.613033	2.91882
chr1	245560001	245600000	0.0548044	0.410066	0.529908	2.21856
chr1	246160001	246200000	0.132516	0.0104284	0.0561849	0.315203
chr1	246640001	246680000	0.190217	0.0251574	0.090184	1.21476
chr1	246960001	247000000	0.197576	0.00729391	0.0455725	0.774454
chr1	247680001	247720000	-0.0323652	0.483507	0.594232	0.768615
chr1	248080001	248120000	0.0799062	0.0942649	0.197142	0.366427
chr1	248480001	248520000	0.00676854	0.895394	0.927157	0.664061
chr2	640001	680000	0.0592112	0.122667	0.232226	0.356894
chr2	1160001	1200000	0.269163	0.00391324	0.0342247	0.794853
chr2	1520001	1560000	0.165356	0.163079	0.28176	4.1968
chr2	1840001	1880000	0.0936375	0.0773867	0.174618	0.547152
chr2	2280001	2320000	0.0658097	0.231304	0.357351	0.897864
chr2	2520001	2560000	-0.0388288	0.311867	0.441024	0.471487
chr2	3400001	3440000	0.102861	0.392609	0.515352	5.16607
chr2	3720001	3760000	0.0694549	0.154881	0.271787	0.501984
chr2	4760001	4800000	0.171016	0.0777701	0.175027	1.28292
chr2	5480001	5520000	0.09719	0.00676951	0.0436043	0.120941
chr2	5800001	5840000	0.174447	0.0332171	0.105503	1.20855
chr2	6040001	6080000	0.0926901	0.234598	0.360642	1.76057
chr2	6440001	6480000	-0.0189621	0.653981	0.73308	0.57773
chr2	6920001	6960000	0.0784797	0.0967276	0.199793	0.375973
chr2	7200001	7240000	0.0983037	0.0228429	0.0852093	0.245436
chr2	7560001	7600000	0.0261751	0.669953	0.745638	1.44134
chr2	7800001	7840000	0.0548451	0.423129	0.541374	1.71259
chr2	8520001	8560000	0.0188644	0.396637	0.518352	0.219278
chr2	8840001	8880000	-0.0967259	0.123524	0.233305	0.805084
chr2	9240001	9280000	0.131755	0.102063	0.207092	2.06313
chr2	9560001	9600000	0.202619	0.00399868	0.0342247	0.619372
chr2	10200001	10240000	0.225411	0.0114715	0.0591477	1.3196
chr2	10840001	10880000	0.288446	0.000560406	0.0170746	0.391683
chr2	11240001	11280000	0.0466673	0.34589	0.472696	0.786954
chr2	11920001	11960000	0.05794	0.543844	0.645106	2.71807
chr2	12440001	12480000	-0.0222972	0.478295	0.589139	0.339127
chr2	13120001	13160000	0.090491	0.0577057	0.147296	0.246098
chr2	13680001	13720000	0.111033	0.0881088	0.187465	0.644227
chr2	14040001	14080000	0.0242995	0.533802	0.637305	0.336255
chr2	14760001	14800000	0.137583	0.0275652	0.0955858	0.554691
chr2	15040001	15080000	0.0614191	0.374001	0.500728	1.26593
chr2	15720001	15760000	0.151693	0.0817902	0.180639	0.936662
chr2	16680001	16720000	-0.0119961	0.755607	0.818879	0.521512
chr2	17520001	17560000	-0.00381023	0.964799	0.976659	2.63159
chr2	18000001	18040000	0.127179	0.0779812	0.17527	1.08778
chr2	18560001	18600000	0.0774907	0.43053	0.547544	1.94491
chr2	18920001	18960000	0.0788866	0.328422	0.457206	1.6317
chr2	19520001	19560000	0.110976	0.123649	0.233381	0.898451
chr2	20080001	20120000	0.0665538	0.235056	0.360954	0.907249
chr2	20560001	20600000	0.108321	0.168697	0.287254	2.25162
chr2	20840001	20880000	0.0873742	0.139403	0.252906	0.857386
chr2	21240001	21280000	0.107372	0.0175879	0.073789	0.23678
chr2	21560001	21600000	0.0461586	0.356554	0.483081	0.568012
chr2	22120001	22160000	0.140236	0.17017	0.289226	2.4796
chr2	22560001	22600000	-0.0396836	0.543803	0.645106	0.962581
chr2	23080001	23120000	0.0390541	0.309309	0.43834	0.457588
chr2	23520001	23560000	-0.03091	0.623859	0.711516	1.6041
chr2	23960001	24000000	0.117617	0.00809084	0.0484657	0.261658
chr2	24600001	24640000	0.0975458	0.0853207	0.184679	0.807651
chr2	25080001	25120000	0.126101	0.135554	0.248207	2.43088
chr2	25440001	25480000	0.0703196	0.150228	0.266152	0.922562
chr2	25960001	26000000	0.26723	0.00168942	0.0254286	0.771825
chr2	26400001	26440000	0.192634	0.0142782	0.0659187	1.45147
chr2	26680001	26720000	0.0333134	0.559276	0.657194	1.58862
chr2	27240001	27280000	0.230197	0.00802816	0.0481952	1.25518
chr2	27560001	27600000	0.435553	0.000157922	0.0145098	0.552536
chr2	27880001	27920000	0.304432	0.00987658	0.0543803	1.87122
chr2	28360001	28400000	0.0990867	0.000227765	0.0152878	0.0355142
chr2	28760001	28800000	0.185555	0.0402666	0.118228	1.74802
chr2	29160001	29200000	0.285552	0.00194586	0.0262166	0.713436
chr2	29440001	29480000	0.0490446	0.215732	0.34064	0.533522
chr2	30360001	30400000	0.170637	0.00957568	0.0537623	0.420866
chr2	30920001	30960000	-0.0151647	0.808806	0.859688	1.10139
chr2	31560001	31600000	-0.0124988	0.785665	0.841163	0.749664
chr2	32040001	32080000	0.0728245	0.284404	0.412258	1.49632
chr2	32960001	33000000	0.0482594	0.482945	0.593806	1.65296
chr2	33240001	33280000	0.0946564	0.105018	0.209794	1.11616
chr2	33800001	33840000	0.030427	0.548924	0.649038	0.772145
chr2	34280001	34320000	0.120605	0.266807	0.394843	2.87595
chr2	34960001	35000000	0.0685603	0.304705	0.432928	0.982008
chr2	35320001	35360000	-0.0221413	0.750025	0.815516	1.11204
chr2	35640001	35680000	0.0819999	0.14007	0.253532	0.615939
chr2	36120001	36160000	0.0983486	0.129892	0.24161	0.769532
chr2	36560001	36600000	0.0840298	0.176701	0.29676	1.12378
chr2	36960001	37000000	-0.0241636	0.396179	0.518352	0.34043
chr2	37560001	37600000	0.157731	0.0429586	0.123949	1.27178
chr2	38080001	38120000	0.0468513	0.398424	0.519892	0.869457
chr2	38480001	38520000	0.148041	0.00488219	0.0366391	0.443231
chr2	39000001	39040000	0.222211	0.0294384	0.0989385	2.5599
chr2	39480001	39520000	0.119368	0.005304	0.0386555	0.260375
chr2	40040001	40080000	0.0303466	0.545757	0.646958	0.685054
chr2	41000001	41040000	-0.0112994	0.884119	0.919104	1.27046
chr2	41640001	41680000	0.0411957	0.523865	0.62898	1.19663
chr2	42040001	42080000	-0.00551243	0.936826	0.957656	1.42772
chr2	42560001	42600000	0.435447	0.000285672	0.015918	0.670494
chr2	43000001	43040000	0.219137	0.000628266	0.0170746	0.19698
chr2	43440001	43480000	0.0342984	0.287852	0.416272	0.575786
chr2	43800001	43840000	0.16867	0.0135474	0.0645433	0.701497
chr2	44080001	44120000	0.322709	0.00282476	0.0299106	1.08528
chr2	44560001	44600000	0.124205	0.135912	0.248698	2.28189
chr2	45200001	45240000	0.0335192	0.569305	0.665435	1.1339
chr2	45800001	45840000	0.154042	0.00415643	0.0345002	0.262747
chr2	46200001	46240000	0.0995191	0.0477643	0.131956	0.538381
chr2	46640001	46680000	-0.0288984	0.564219	0.660891	1.05611
chr2	47120001	47160000	0.263915	0.000401845	0.0166414	0.280543
chr2	47600001	47640000	0.263186	0.0124859	0.0614108	2.11655
chr2	48000001	48040000	0.359596	1.26624e-06	0.00486292	0.0244944
chr2	48320001	48360000	0.185733	0.0468648	0.130385	2.24384
chr2	48680001	48720000	0.168375	0.054284	0.1414	1.5933
chr2	49120001	49160000	0.0851426	0.477351	0.588508	4.53983
chr2	49800001	49840000	-0.0159186	0.823703	0.871906	1.22611
chr2	50720001	50760000	0.0177926	0.669556	0.745347	0.333323
chr2	51600001	51640000	-0.0203363	0.757308	0.819872	1.15932
chr2	51960001	52000000	0.132527	0.00470187	0.036296	0.136642
chr2	52320001	52360000	0.146902	0.163121	0.28176	2.49559
chr2	52840001	52880000	0.0517002	0.526269	0.630906	1.73263
chr2	53200001	53240000	0.00632543	0.865528	0.904739	0.433418
chr2	53640001	53680000	0.0682073	0.451926	0.566162	2.90457
chr2	54000001	54040000	0.274359	0.00206768	0.0265288	0.603589
chr2	54920001	54960000	0.180992	0.0310086	0.10183	1.31139
chr2	55440001	55480000	0.243427	0.00483095	0.0366322	0.866296
chr2	55880001	55920000	0.255857	0.00796179	0.0479006	0.872445
chr2	56360001	56400000	0.0578921	0.552172	0.6519	1.93545
chr2	56960001	57000000	0.0981963	0.0657332	0.158363	0.424092
chr2	57760001	57800000	0.0672813	0.26087	0.388454	0.584144
chr2	58400001	58440000	0.158072	0.00190717	0.0261107	0.207768
chr2	58960001	59000000	0.00498333	0.932836	0.954639	1.26048
chr2	59480001	59520000	0.149756	0.0255983	0.0912902	0.622166
chr2	59800001	59840000	0.0785702	0.110772	0.216328	0.510737
chr2	60360001	60400000	0.0707936	0.21877	0.343079	1.04027
chr2	60880001	60920000	0.0726387	0.403043	0.523684	2.14366
chr2	61400001	61440000	0.374205	0.00162632	0.0251578	1.31044
chr2	62120001	62160000	0.110393	0.0537027	0.140511	0.702264
chr2	62640001	62680000	0.107186	0.0823464	0.18122	0.925069
chr2	63280001	63320000	0.0374871	0.402192	0.522954	0.700568
chr2	63800001	63840000	0.115331	0.0379907	0.114258	0.666543
chr2	64240001	64280000	0.134373	0.039202	0.116403	0.901444
chr2	64800001	64840000	0.129359	0.0154896	0.0688816	0.571743
chr2	65120001	65160000	0.0821843	0.196567	0.318585	1.53106
chr2	65800001	65840000	0.0695764	0.271116	0.399393	1.01898
chr2	66240001	66280000	0.0411473	0.541906	0.644193	1.67063
chr2	66640001	66680000	0.0570446	0.452453	0.566671	1.51881
chr2	67120001	67160000	0.0475671	0.205351	0.329338	0.403114
chr2	67440001	67480000	0.0210519	0.580448	0.675313	0.49362
chr2	67880001	67920000	0.0488906	0.317452	0.446326	0.815343
chr2	68280001	68320000	0.167748	0.0730914	0.168863	1.7724
chr2	68640001	68680000	0.0556421	0.0978198	0.20152	0.231706
chr2	69160001	69200000	-0.0376628	0.562926	0.659937	1.49582
chr2	69560001	69600000	0.146979	0.0303813	0.100669	1.12378
chr2	70080001	70120000	0.201371	0.00169155	0.0254286	0.446822
chr2	70480001	70520000	0.334123	0.00229148	0.0275213	0.970575
chr2	71200001	71240000	0.0926708	0.0511296	0.136632	0.488879
chr2	71720001	71760000	0.156137	0.13951	0.253017	2.92159
chr2	72080001	72120000	0.104894	0.0696064	0.16404	1.04965
chr2	72360001	72400000	0.120708	0.058021	0.147717	0.798972
chr2	73080001	73120000	0.0961993	0.123788	0.233482	1.04857
chr2	73480001	73520000	0.254016	0.0110232	0.057974	1.24665
chr2	73840001	73880000	0.258589	0.0324602	0.104247	2.77004
chr2	74840001	74880000	0.144899	0.0292011	0.0987148	1.05174
chr2	75120001	75160000	0.0624027	0.247385	0.373633	1.17129
chr2	75880001	75920000	0.136004	0.0263459	0.0930538	0.450854
chr2	76280001	76320000	0.0784964	0.239205	0.365162	1.13895
chr2	77120001	77160000	0.12719	0.00982614	0.0541814	0.206377
chr2	77400001	77440000	0.179048	0.0239223	0.0874613	0.802296
chr2	77960001	78000000	0.142509	0.0201099	0.0800117	0.444443
chr2	78200001	78240000	0.0846338	0.202303	0.325599	0.998501
chr2	78560001	78600000	0.0975955	0.0794551	0.177615	0.506904
chr2	79200001	79240000	0.0918077	0.220461	0.34486	1.07956
chr2	80120001	80160000	0.0810336	0.192142	0.313225	0.69116
chr2	80720001	80760000	0.00203434	0.932723	0.954639	0.221264
chr2	81480001	81520000	0.0555922	0.256533	0.38334	0.478615
chr2	82560001	82600000	0.213369	0.0302203	0.10032	1.12922
chr2	82960001	83000000	0.0361167	0.608747	0.700901	1.3002
chr2	83280001	83320000	0.105944	0.0235039	0.0865795	0.274583
chr2	84000001	84040000	0.115164	0.154491	0.271493	1.36654
chr2	84600001	84640000	0.129568	0.174152	0.294001	1.75714
chr2	85120001	85160000	-0.0517722	0.431604	0.548305	1.58082
chr2	85840001	85880000	0.270699	0.00854255	0.0497144	1.46549
chr2	86360001	86400000	0.352398	0.00107374	0.0223542	0.829899
chr2	86640001	86680000	0.120663	0.0111268	0.0582415	0.351025
chr2	86960001	87000000	0.0819598	0.519086	0.624738	2.79303
chr2	88280001	88320000	0.0322906	0.721232	0.789962	0.619444
chr2	89000001	89040000	0.10252	0.027659	0.0957308	0.251859
chr2	95800001	95840000	0.129957	0.137037	0.250125	1.90568
chr2	96640001	96680000	0.207192	0.0152698	0.0683426	0.563573
chr2	96920001	96960000	0.0923786	0.0859147	0.185225	0.870372
chr2	97200001	97240000	0.274972	0.00557086	0.0397317	1.48812
chr2	99200001	99240000	0.232519	0.0245173	0.0888041	1.82481
chr2	99680001	99720000	0.136369	0.00830661	0.0491355	0.355395
chr2	100120001	100160000	0.129578	0.00141197	0.0233929	0.107435
chr2	101160001	101200000	0.150801	0.0264952	0.0932828	0.810224
chr2	101840001	101880000	0.0577039	0.0299204	0.0998615	0.150238
chr2	102480001	102520000	0.121556	0.0435394	0.124913	0.671859
chr2	103400001	103440000	0.12515	0.136385	0.249234	1.18286
chr2	103760001	103800000	0.0955596	0.0575304	0.14701	0.408559
chr2	104200001	104240000	0.124839	0.0689734	0.163386	0.873614
chr2	104560001	104600000	0.102061	0.301712	0.430373	2.116
chr2	105120001	105160000	0.0535403	0.325711	0.454578	0.951179
chr2	105600001	105640000	0.131887	0.16828	0.286898	2.41111
chr2	105880001	105920000	0.131226	0.017802	0.0743481	0.492882
chr2	106680001	106720000	0.127388	0.107688	0.212425	1.46438
chr2	107200001	107240000	0.166277	0.116272	0.224135	1.30676
chr2	107760001	107800000	0.0759791	0.163205	0.281808	0.786376
chr2	108520001	108560000	-0.00926846	0.844832	0.887628	0.486074
chr2	108800001	108840000	0.115608	0.0948577	0.197557	1.05654
chr2	109400001	109440000	0.217003	0.0238841	0.0873797	1.41742
chr2	111840001	111880000	0.082396	0.016089	0.0703911	0.140796
chr2	112480001	112520000	0.205157	0.061816	0.152181	0.957983
chr2	113280001	113320000	0.175071	0.0319287	0.103435	0.957059
chr2	113720001	113760000	0.0433072	0.39556	0.517748	0.887993
chr2	114200001	114240000	0.212958	0.0529547	0.13932	1.01727
chr2	114720001	114760000	0.131861	0.0955506	0.198443	1.34402
chr2	115320001	115360000	0.0651192	0.558703	0.656868	3.36613
chr2	115920001	115960000	0.0849605	0.0170396	0.0725367	0.150159
chr2	116600001	116640000	0.00646229	0.926481	0.951384	1.21983
chr2	117240001	117280000	0.144845	0.0394037	0.116877	0.628825
chr2	117720001	117760000	-0.0781683	0.279852	0.408019	1.29463
chr2	118160001	118200000	0.059271	0.456303	0.569553	1.48017
chr2	118520001	118560000	0.223192	0.0081528	0.0486786	0.678219
chr2	118760001	118800000	0.118015	0.116404	0.224149	1.16705
chr2	119600001	119640000	0.0963188	0.100116	0.204494	0.640721
chr2	120040001	120080000	0.116893	0.107666	0.212425	1.69164
chr2	120400001	120440000	0.107652	0.137054	0.250125	1.51009
chr2	120960001	121000000	0.0914378	0.132879	0.24469	0.851276
chr2	121440001	121480000	0.22339	0.0182669	0.0755462	2.00523
chr2	121800001	121840000	0.213182	0.000434727	0.0166414	0.195945
chr2	122120001	122160000	0.0983585	0.136375	0.249234	1.43443
chr2	122520001	122560000	0.214018	0.0481365	0.132387	2.4531
chr2	122880001	122920000	0.0237098	0.516082	0.6218	0.366733
chr2	123200001	123240000	0.0168162	0.671948	0.747406	0.477608
chr2	123560001	123600000	0.0465846	0.334817	0.46307	0.655847
chr2	124200001	124240000	0.0930095	0.110207	0.215607	0.612179
chr2	124760001	124800000	0.0935573	0.185157	0.306117	0.800807
chr2	125560001	125600000	0.0269016	0.64104	0.723416	0.75654
chr2	126440001	126480000	0.0185387	0.809831	0.860358	1.37199
chr2	126960001	127000000	0.0842322	0.0457247	0.12864	0.267259
chr2	127760001	127800000	0.120952	0.167485	0.286338	2.47219
chr2	128240001	128280000	0.237674	0.0050772	0.0375482	1.1723
chr2	128440001	128480000	0.231561	0.000483729	0.0166414	0.298204
chr2	128920001	128960000	0.166977	0.0067186	0.0434543	0.509744
chr2	129480001	129520000	0.0920173	0.251422	0.377498	1.77433
chr2	130120001	130160000	0.0841601	0.115326	0.222622	0.654561
chr2	130680001	130720000	0.0820069	0.181356	0.30164	0.505956
chr2	131120001	131160000	0.237967	0.0324526	0.104247	0.503977
chr2	131400001	131440000	-0.0550523	0.53933	0.641821	0.619378
chr2	131880001	131920000	0.161516	0.0300067	0.100028	0.581704
chr2	132560001	132600000	0.113907	0.225504	0.350749	1.09535
chr2	132920001	132960000	-0.023044	0.77118	0.829843	0.973236
chr2	133280001	133320000	-0.0736757	0.364779	0.491732	2.10683
chr2	133640001	133680000	0.067141	0.419055	0.538158	2.43346
chr2	133960001	134000000	0.0797237	0.144177	0.259349	0.5611
chr2	134240001	134280000	0.0863747	0.0223378	0.0840065	0.228613
chr2	134600001	134640000	0.110182	0.00825756	0.0490387	0.132887
chr2	135200001	135240000	0.200904	0.00252498	0.0284796	0.324238
chr2	135680001	135720000	0.220633	0.0281291	0.0966905	1.30277
chr2	136000001	136040000	0.151585	0.109707	0.215202	3.01307
chr2	136520001	136560000	0.271512	0.00144683	0.0237564	0.455801
chr2	137120001	137160000	0.175713	0.00415517	0.0345002	0.311567
chr2	137520001	137560000	0.0638455	0.0583189	0.148048	0.188872
chr2	138200001	138240000	0.0675878	0.150039	0.265905	0.494739
chr2	138600001	138640000	0.191496	0.020255	0.0802202	0.557285
chr2	139120001	139160000	0.0114014	0.80495	0.856492	0.696622
chr2	139600001	139640000	-0.0318806	0.235029	0.360954	0.131355
chr2	140200001	140240000	-0.027192	0.56084	0.65833	0.632212
chr2	140760001	140800000	0.0403492	0.492279	0.601663	0.793888
chr2	141320001	141360000	0.131403	0.147238	0.262884	1.63557
chr2	141680001	141720000	-0.000557683	0.993218	0.995021	1.02396
chr2	142160001	142200000	0.0132853	0.828356	0.875319	1.02188
chr2	142920001	142960000	0.0453953	0.108002	0.212803	0.114924
chr2	143360001	143400000	0.0578919	0.484947	0.595344	1.62831
chr2	143800001	143840000	0.146229	0.0536809	0.140511	0.65211
chr2	144040001	144080000	0.0548159	0.633005	0.71843	3.80764
chr2	144880001	144920000	0.116113	0.0428703	0.12383	0.57316
chr2	145280001	145320000	0.0839867	0.0966085	0.199793	0.643934
chr2	145600001	145640000	0.106056	0.118606	0.226811	1.00955
chr2	146240001	146280000	0.107672	0.0739987	0.170388	0.668528
chr2	146480001	146520000	0.123605	0.159497	0.277498	1.52175
chr2	147040001	147080000	-0.0270005	0.681696	0.755963	1.26275
chr2	147440001	147480000	-0.00208195	0.970578	0.98053	0.576048
chr2	148080001	148120000	0.0663293	0.32153	0.450338	1.3633
chr2	148680001	148720000	0.160441	0.0833956	0.182215	1.13566
chr2	149240001	149280000	0.150531	0.0208142	0.0813228	0.645558
chr2	149840001	149880000	0.233977	0.0502369	0.135397	1.73525
chr2	150400001	150440000	0.178223	0.098275	0.202006	1.66631
chr2	151320001	151360000	-0.00402024	0.95395	0.968521	1.57795
chr2	152080001	152120000	0.019358	0.784951	0.840562	1.94085
chr2	152360001	152400000	0.310774	0.0160613	0.0703617	2.38045
chr2	152840001	152880000	0.203132	0.00680562	0.0436588	0.703592
chr2	153560001	153600000	0.220091	0.0293832	0.0989385	0.934356
chr2	154000001	154040000	-0.0106969	0.835728	0.880384	0.847122
chr2	154600001	154640000	-0.0102881	0.935148	0.95665	3.60994
chr2	155240001	155280000	0.148023	0.218219	0.342606	2.4875
chr2	155560001	155600000	0.0102234	0.888422	0.922187	1.7102
chr2	156160001	156200000	0.157966	0.103114	0.207853	0.890199
chr2	156520001	156560000	0.094942	0.324166	0.45311	2.41832
chr2	156920001	156960000	0.0506447	0.313114	0.442143	0.667442
chr2	157720001	157760000	0.0707007	0.420027	0.538808	2.16074
chr2	158080001	158120000	0.0388398	0.696312	0.768157	2.24139
chr2	158840001	158880000	-0.0691643	0.0221104	0.083653	0.0843327
chr2	159600001	159640000	0.17167	0.0122167	0.0608299	0.482269
chr2	160120001	160160000	0.14773	0.0951147	0.197845	1.95084
chr2	160840001	160880000	-0.00605257	0.913102	0.941957	0.981979
chr2	161400001	161440000	0.0187374	0.527738	0.631662	0.321643
chr2	161880001	161920000	0.0968944	0.344377	0.471212	2.02039
chr2	162400001	162440000	-0.0338733	0.496009	0.603946	0.692859
chr2	163160001	163200000	0.0596834	0.470431	0.582182	1.39157
chr2	163720001	163760000	0.0109893	0.80415	0.855806	0.504519
chr2	164000001	164040000	0.100742	0.0880449	0.187465	0.439261
chr2	164320001	164360000	0.0337539	0.601254	0.694947	1.26729
chr2	164920001	164960000	-0.0238852	0.48071	0.591717	0.267569
chr2	165360001	165400000	0.0280493	0.627122	0.714103	0.659565
chr2	165800001	165840000	0.107513	0.0543589	0.141514	0.561275
chr2	166120001	166160000	0.0564488	0.225852	0.350921	0.615909
chr2	166760001	166800000	-0.0160013	0.834681	0.880317	1.78794
chr2	167360001	167400000	0.041273	0.494795	0.603134	0.695437
chr2	168080001	168120000	-0.0573532	0.295325	0.423636	0.734989
chr2	168440001	168480000	0.191092	0.0152831	0.0683426	0.898472
chr2	169160001	169200000	0.23051	0.0043474	0.0348995	0.662571
chr2	169800001	169840000	0.0126628	0.827314	0.874888	1.2377
chr2	170280001	170320000	0.119926	0.0937132	0.196435	1.2497
chr2	170760001	170800000	0.114772	0.0964563	0.199704	1.23554
chr2	171160001	171200000	0.0100772	0.754224	0.81838	0.461695
chr2	171760001	171800000	0.233321	0.00476642	0.0364721	0.505703
chr2	172400001	172440000	0.263544	0.000355475	0.0166414	0.215359
chr2	173000001	173040000	0.117405	0.236039	0.362132	2.60193
chr2	173560001	173600000	0.180891	0.0173618	0.0732304	0.908361
chr2	174240001	174280000	0.13722	0.052795	0.13923	1.14373
chr2	174920001	174960000	0.152267	0.0624807	0.153544	2.14166
chr2	175200001	175240000	0.2319	0.00383023	0.0338644	0.676877
chr2	175560001	175600000	0.0192869	0.631311	0.717393	0.658138
chr2	175880001	175920000	-0.0294237	0.633573	0.718483	1.49662
chr2	176200001	176240000	0.132036	0.0262307	0.092757	0.523794
chr2	176520001	176560000	0.0360314	0.126885	0.237458	0.139164
chr2	176920001	176960000	0.086264	0.050724	0.136125	0.29163
chr2	177480001	177520000	0.0059913	0.869539	0.907686	0.530363
chr2	178000001	178040000	0.0841759	0.122618	0.232226	0.798853
chr2	178600001	178640000	0.178715	0.0222243	0.0838655	0.765498
chr2	179280001	179320000	0.167511	0.000963055	0.0213575	0.152005
chr2	180240001	180280000	0.0158345	0.865709	0.904739	2.808
chr2	180600001	180640000	0.0283379	0.268828	0.396663	0.171769
chr2	180960001	181000000	-0.034801	0.491122	0.601047	0.678346
chr2	181440001	181480000	0.0766616	0.250632	0.377075	1.15187
chr2	181920001	181960000	0.187179	0.139076	0.252396	2.30479
chr2	182360001	182400000	0.110201	0.137274	0.250361	1.26576
chr2	183000001	183040000	0.123745	0.076062	0.172985	0.711461
chr2	183560001	183600000	0.0924532	0.233132	0.35917	1.33523
chr2	184080001	184120000	0.269893	0.00127753	0.0231086	0.364826
chr2	184920001	184960000	0.0725005	0.302042	0.430373	0.944895
chr2	185440001	185480000	0.131947	0.0304751	0.100859	0.384741
chr2	186040001	186080000	0.081702	0.445858	0.561086	2.07656
chr2	186600001	186640000	0.0388317	0.721833	0.790191	2.51991
chr2	187320001	187360000	0.0659519	0.272559	0.400742	0.914708
chr2	187680001	187720000	-0.0202099	0.837572	0.881344	2.46707
chr2	188320001	188360000	0.0722393	0.476152	0.587549	1.99813
chr2	188680001	188720000	0.0633128	0.0141404	0.065612	0.0939298
chr2	189360001	189400000	0.190931	0.0159351	0.0700508	0.656524
chr2	189880001	189920000	0.049664	0.213719	0.338516	0.294599
chr2	190280001	190320000	0.202323	0.0180906	0.0751529	0.711219
chr2	190920001	190960000	0.0330654	0.305756	0.434085	0.35659
chr2	191200001	191240000	0.100825	0.0776414	0.174907	0.787473
chr2	191880001	191920000	0.13769	0.0547478	0.142205	1.04612
chr2	192360001	192400000	0.0528015	0.563271	0.660061	2.37247
chr2	192640001	192680000	0.0417768	0.562645	0.659888	1.52035
chr2	193000001	193040000	0.0138391	0.78883	0.84357	0.630509
chr2	193560001	193600000	0.103753	0.0406423	0.119015	0.267095
chr2	194440001	194480000	0.123955	0.0157984	0.0696719	0.212653
chr2	194840001	194880000	0.194875	0.0595305	0.149626	1.39942
chr2	195320001	195360000	0.10829	0.0465148	0.129804	0.340573
chr2	195680001	195720000	0.0689733	0.301988	0.430373	0.857849
chr2	196200001	196240000	0.0280241	0.697653	0.768993	1.30714
chr2	196920001	196960000	0.0500979	0.406272	0.526769	1.05323
chr2	197160001	197200000	0.0665716	0.0681462	0.162082	0.36723
chr2	197640001	197680000	0.146499	0.153126	0.269772	2.44976
chr2	198240001	198280000	0.254485	0.00266855	0.0292111	0.686878
chr2	198640001	198680000	-0.0583672	0.323561	0.452379	0.861313
chr2	199160001	199200000	0.0882887	0.118886	0.227189	0.459935
chr2	199760001	199800000	0.0307651	0.680434	0.754792	1.50057
chr2	200320001	200360000	0.000608713	0.986539	0.99103	0.396672
chr2	200800001	200840000	0.23255	0.00203398	0.0265022	0.323013
chr2	201320001	201360000	0.285721	0.00162849	0.0251578	0.590114
chr2	201680001	201720000	0.311607	0.00789227	0.0477124	1.79386
chr2	202040001	202080000	0.165338	0.00959114	0.0537623	0.72064
chr2	202600001	202640000	0.0509324	0.175663	0.295468	0.383356
chr2	203040001	203080000	0.17796	0.0462324	0.129343	1.95262
chr2	203400001	203440000	0.222954	0.00199582	0.0265022	0.569258
chr2	203720001	203760000	0.133934	0.0930897	0.195545	2.17716
chr2	204040001	204080000	0.257547	0.00337544	0.0319491	1.0265
chr2	204320001	204360000	0.190099	0.00734666	0.0456951	0.737514
chr2	204880001	204920000	0.153589	0.0278721	0.0961858	0.659854
chr2	205720001	205760000	0.000840315	0.986919	0.99105	0.712086
chr2	206160001	206200000	0.0617934	0.216982	0.341504	0.980742
chr2	206520001	206560000	0.0461764	0.609092	0.700901	3.34865
chr2	206800001	206840000	0.0332979	0.698698	0.769712	3.13424
chr2	207120001	207160000	0.114728	0.0289501	0.0982274	0.737549
chr2	207520001	207560000	0.117283	0.182562	0.303098	2.21339
chr2	208360001	208400000	-0.0396362	0.445449	0.560955	0.745276
chr2	209200001	209240000	0.281518	0.00483891	0.0366322	0.709214
chr2	209680001	209720000	0.0606475	0.502943	0.609431	2.55115
chr2	210160001	210200000	0.216951	0.0577224	0.147296	1.95272
chr2	210800001	210840000	0.155001	0.0183032	0.0756395	0.731865
chr2	211280001	211320000	0.0634943	0.272609	0.400742	0.802047
chr2	211920001	211960000	0.162399	0.0375769	0.113409	0.663079
chr2	212560001	212600000	-0.0626666	0.123192	0.232916	0.290216
chr2	213080001	213120000	0.0694858	0.1991	0.321461	0.680154
chr2	213440001	213480000	0.189696	0.087223	0.186588	1.09241
chr2	214080001	214120000	0.0833872	0.214998	0.340064	0.682825
chr2	214800001	214840000	0.144839	0.0852572	0.184674	1.19361
chr2	215480001	215520000	0.0510305	0.609406	0.700901	2.55933
chr2	215840001	215880000	0.139657	0.0186088	0.0764265	0.505191
chr2	216160001	216200000	0.118596	0.130295	0.241951	1.1518
chr2	216800001	216840000	0.0381145	0.562864	0.659937	1.36801
chr2	217360001	217400000	0.303007	0.0052913	0.0386139	1.48794
chr2	218000001	218040000	0.084399	0.10881	0.214166	0.798117
chr2	218600001	218640000	0.157504	0.019158	0.0776595	0.699515
chr2	219000001	219040000	0.0823807	0.209565	0.334154	1.55582
chr2	219520001	219560000	0.30175	0.00400002	0.0342247	1.79901
chr2	220560001	220600000	-0.0671129	0.324312	0.453199	1.56112
chr2	220960001	221000000	0.0316912	0.588703	0.683332	1.29258
chr2	221520001	221560000	0.087926	0.321487	0.450338	1.96389
chr2	221920001	221960000	0.110003	0.152382	0.268849	1.4513
chr2	222440001	222480000	0.117608	0.104018	0.208493	1.14957
chr2	222840001	222880000	0.0406575	0.552995	0.652314	0.980688
chr2	223480001	223520000	0.203799	0.00638822	0.0424551	0.514795
chr2	223800001	223840000	0.0581696	0.0353757	0.109469	0.14159
chr2	224120001	224160000	-0.0734534	0.0792668	0.177338	0.386449
chr2	224800001	224840000	0.135458	0.00654333	0.042839	0.295012
chr2	225200001	225240000	0.0447588	0.336113	0.464082	0.660677
chr2	225520001	225560000	0.0276461	0.566479	0.662834	0.816604
chr2	225880001	225920000	0.143989	0.0229349	0.0853215	0.59419
chr2	226520001	226560000	0.168576	0.0406925	0.119099	0.608864
chr2	227080001	227120000	0.068348	0.424815	0.542652	2.12562
chr2	227640001	227680000	-0.0726773	0.174675	0.294614	0.713323
chr2	227960001	228000000	0.0239003	0.768225	0.827954	1.8792
chr2	228200001	228240000	0.095005	0.137137	0.250193	1.20761
chr2	228720001	228760000	0.0501724	0.504395	0.610653	1.66713
chr2	229160001	229200000	0.186074	0.0350939	0.109016	1.28526
chr2	229520001	229560000	0.203661	0.013784	0.0648936	0.497145
chr2	230160001	230200000	0.11264	0.0428124	0.123793	0.598098
chr2	230560001	230600000	0.175476	0.0692773	0.163754	1.85571
chr2	231680001	231720000	0.0934989	0.259591	0.387281	2.73155
chr2	231920001	231960000	0.123688	0.0951391	0.197845	2.06345
chr2	232320001	232360000	0.256434	0.00760936	0.0466972	1.39884
chr2	232640001	232680000	0.0085065	0.893304	0.925687	1.62477
chr2	233400001	233440000	0.187305	0.0296703	0.0993736	1.33838
chr2	234200001	234240000	0.127141	0.0642875	0.156313	0.982043
chr2	234760001	234800000	0.212539	0.021382	0.0822962	1.3153
chr2	235440001	235480000	0.18203	0.00703728	0.0446261	0.519335
chr2	236000001	236040000	0.0807925	0.247463	0.373633	1.32022
chr2	236640001	236680000	0.206472	0.0439254	0.125433	2.27558
chr2	237120001	237160000	0.114522	0.115427	0.222739	1.42307
chr2	238000001	238040000	0.158914	0.0220682	0.083653	0.521193
chr2	238360001	238400000	0.0974649	0.109227	0.214527	1.35911
chr2	238720001	238760000	0.233825	0.00408429	0.0343492	0.880326
chr2	239160001	239200000	0.199007	0.0211647	0.0818261	1.19076
chr2	239960001	240000000	0.149251	0.0180625	0.0751513	0.301021
chr2	240320001	240360000	0.117901	0.144604	0.259779	1.15902
chr2	240960001	241000000	0.0748584	0.146383	0.261696	0.616448
chr2	241640001	241680000	0.17284	0.0043648	0.0348995	0.319029
chr2	242280001	242320000	0.27025	0.00122484	0.0228291	0.730917
chr2	242800001	242840000	0.249963	0.000569547	0.0170746	0.256412
chr3	400001	440000	-0.0091361	0.787102	0.842375	0.287366
chr3	920001	960000	0.145004	0.0534399	0.140261	0.812744
chr3	1440001	1480000	0.0351354	0.631844	0.717703	1.43942
chr3	2160001	2200000	0.0797924	0.458818	0.572045	2.75202
chr3	2600001	2640000	0.0713834	0.16275	0.281295	0.698633
chr3	3200001	3240000	-0.0161681	0.903911	0.934222	3.02712
chr3	3600001	3640000	0.00283282	0.957193	0.970964	0.973621
chr3	4000001	4040000	0.0620834	0.246815	0.373062	0.753913
chr3	4320001	4360000	0.143171	0.0757535	0.172414	1.11183
chr3	4680001	4720000	0.082919	0.303461	0.431793	2.01534
chr3	5240001	5280000	0.100786	0.368602	0.495235	3.46405
chr3	5800001	5840000	0.179425	0.00671577	0.0434543	0.369255
chr3	6200001	6240000	-0.00171559	0.967015	0.978153	0.447689
chr3	6880001	6920000	0.140115	0.118752	0.227012	1.42218
chr3	7200001	7240000	0.0390418	0.577998	0.673599	1.30197
chr3	8120001	8160000	0.00489244	0.94403	0.96207	1.50936
chr3	8440001	8480000	0.0250628	0.630954	0.717135	1.01981
chr3	8680001	8720000	0.100626	0.0598893	0.15038	0.682486
chr3	8960001	9000000	0.115358	0.072817	0.168653	1.12815
chr3	9360001	9400000	0.0612294	0.186538	0.307478	0.704524
chr3	9760001	9800000	0.349408	0.000399246	0.0166414	0.616312
chr3	10320001	10360000	0.226101	0.0128698	0.0623377	1.35792
chr3	10760001	10800000	0.0803092	0.139076	0.252396	0.949304
chr3	11080001	11120000	0.0939834	0.0635342	0.155212	0.748718
chr3	11840001	11880000	0.13168	0.0430012	0.123949	0.971537
chr3	12160001	12200000	0.0789873	0.037007	0.112511	0.331549
chr3	12560001	12600000	0.392972	0.0111234	0.0582415	3.60215
chr3	12880001	12920000	0.241754	0.00199372	0.0265022	0.585149
chr3	13680001	13720000	0.0448117	0.432325	0.548938	1.516
chr3	13920001	13960000	0.128291	0.0239525	0.0874674	0.586703
chr3	14200001	14240000	0.0874188	0.302113	0.430373	2.20566
chr3	14520001	14560000	0.190865	0.0139642	0.0652885	1.35647
chr3	15120001	15160000	0.281257	1.83736e-05	0.0105279	0.0594841
chr3	15600001	15640000	0.148384	0.138131	0.251124	2.92045
chr3	16040001	16080000	0.0392049	0.465163	0.577346	1.3705
chr3	16280001	16320000	0.136073	0.22919	0.354961	3.75747
chr3	16600001	16640000	0.110024	0.0485831	0.132821	0.539531
chr3	16880001	16920000	0.0841866	0.0173323	0.0732177	0.272129
chr3	17240001	17280000	0.0666358	0.225695	0.350921	0.777344
chr3	17880001	17920000	0.112575	0.168556	0.287102	1.42406
chr3	18440001	18480000	0.0935367	0.27784	0.406482	1.73139
chr3	19040001	19080000	0.00571153	0.950432	0.96595	2.06283
chr3	19600001	19640000	0.0548143	0.492585	0.60177	2.03538
chr3	19920001	19960000	0.104235	0.26135	0.388959	2.43479
chr3	20200001	20240000	0.0825894	0.0831401	0.181945	0.428319
chr3	20520001	20560000	0.0402275	0.327718	0.456686	0.482764
chr3	21000001	21040000	0.080368	0.362451	0.489628	1.83464
chr3	21520001	21560000	0.0929831	0.165603	0.284341	0.947042
chr3	22160001	22200000	0.0925465	0.325476	0.454481	1.53244
chr3	22560001	22600000	0.0440228	0.591439	0.685931	1.73124
chr3	22960001	23000000	0.0570823	0.236262	0.362374	0.607447
chr3	24000001	24040000	0.0901458	0.0980753	0.201821	0.743944
chr3	24280001	24320000	0.03514	0.590811	0.685346	1.46888
chr3	24720001	24760000	0.126478	0.12096	0.230354	1.10598
chr3	25640001	25680000	0.108132	0.139893	0.253399	0.940989
chr3	25920001	25960000	-0.0457339	0.0572779	0.146637	0.122793
chr3	26520001	26560000	0.0528605	0.288976	0.41746	0.694266
chr3	26760001	26800000	-0.0155653	0.76858	0.828117	0.877706
chr3	27320001	27360000	0.153235	0.0663771	0.159149	1.32228
chr3	27720001	27760000	0.120133	0.0384517	0.115003	0.653982
chr3	28400001	28440000	0.158968	0.0248257	0.0895691	0.464276
chr3	28840001	28880000	0.173732	0.000263805	0.015918	0.0639271
chr3	30000001	30040000	0.0896122	0.11749	0.225302	0.652614
chr3	30760001	30800000	0.0257735	0.688703	0.762048	0.996081
chr3	31240001	31280000	0.113229	0.0216428	0.0826892	0.409688
chr3	31640001	31680000	0.0841583	0.0342151	0.107192	0.283314
chr3	32160001	32200000	0.117029	0.0512387	0.136632	0.964026
chr3	32480001	32520000	0.229754	0.00186567	0.0261107	0.586686
chr3	33120001	33160000	0.131708	0.00703117	0.0446261	0.348539
chr3	33400001	33440000	0.264775	0.0216012	0.0826586	2.90089
chr3	33880001	33920000	0.255183	0.0103186	0.0558116	0.853798
chr3	34720001	34760000	0.162309	0.0765801	0.173435	1.39465
chr3	35040001	35080000	0.0747812	0.417005	0.536322	2.13725
chr3	35680001	35720000	0.0356018	0.397647	0.519247	0.459607
chr3	35960001	36000000	0.17162	0.0221376	0.083653	0.44125
chr3	36720001	36760000	0.0784045	0.441979	0.558339	3.37917
chr3	37000001	37040000	0.134841	0.0552151	0.143015	1.355
chr3	37400001	37440000	0.153526	0.0513841	0.136686	1.2697
chr3	38040001	38080000	0.211271	0.00420769	0.0345959	0.526601
chr3	38720001	38760000	0.0817819	0.312029	0.441062	2.51187
chr3	39080001	39120000	0.149214	0.119067	0.227456	2.27073
chr3	39440001	39480000	0.18464	0.103688	0.208351	2.96244
chr3	40200001	40240000	-0.0109604	0.805663	0.856919	0.64046
chr3	40560001	40600000	-0.0126872	0.801685	0.854336	1.02412
chr3	41280001	41320000	0.148398	0.0266036	0.0934853	0.829287
chr3	41680001	41720000	0.116568	0.0144098	0.066415	0.3797
chr3	41920001	41960000	0.119891	0.00455607	0.0357551	0.22964
chr3	42240001	42280000	0.137187	0.106895	0.211901	2.04557
chr3	42560001	42600000	0.101792	0.215641	0.340592	2.62568
chr3	42880001	42920000	0.156477	0.00233447	0.027757	0.263186
chr3	43800001	43840000	0.0923795	0.134278	0.246527	1.06998
chr3	44240001	44280000	0.100273	0.30403	0.43219	2.76595
chr3	45000001	45040000	0.344439	0.00194831	0.0262166	0.873877
chr3	45760001	45800000	0.126413	0.0278822	0.0961858	0.769752
chr3	46440001	46480000	-0.0125243	0.853752	0.894785	2.17052
chr3	47000001	47040000	0.19214	0.000198979	0.0152271	0.114435
chr3	47440001	47480000	0.459325	0.000737854	0.0185879	1.22308
chr3	47840001	47880000	0.68177	4.3718e-05	0.0113781	0.84022
chr3	48200001	48240000	0.535078	0.00059743	0.0170746	1.53408
chr3	48680001	48720000	0.31802	0.00746282	0.0460541	2.22979
chr3	49000001	49040000	0.470216	0.000267333	0.015918	0.859025
chr3	49720001	49760000	0.39396	0.00172454	0.0255691	1.68257
chr3	50360001	50400000	0.33894	0.0035424	0.0325637	1.6982
chr3	50640001	50680000	-0.033842	0.558434	0.656764	1.2101
chr3	51000001	51040000	0.0839849	0.170286	0.289245	1.29899
chr3	51400001	51440000	0.516303	0.000610401	0.0170746	1.07794
chr3	51960001	52000000	0.129785	0.0574286	0.146886	1.23915
chr3	52480001	52520000	0.259254	0.00445145	0.0353871	1.26772
chr3	52760001	52800000	0.348947	0.000796149	0.0195216	0.830808
chr3	53240001	53280000	0.211971	0.0085113	0.0497144	1.10316
chr3	53920001	53960000	0.180075	0.001122	0.0225439	0.159571
chr3	54440001	54480000	-0.00453179	0.928882	0.95289	0.89464
chr3	54840001	54880000	0.164704	0.00958497	0.0537623	0.516604
chr3	55480001	55520000	0.0366858	0.446256	0.561458	0.772488
chr3	55760001	55800000	-0.035763	0.460793	0.573599	1.05049
chr3	56320001	56360000	0.0316275	0.500756	0.60773	0.81892
chr3	56600001	56640000	0.239113	0.0145591	0.0667687	1.41427
chr3	57000001	57040000	0.106494	0.0511818	0.136632	0.866996
chr3	57520001	57560000	0.207622	0.00738698	0.045791	0.886916
chr3	57880001	57920000	0.194671	0.0103029	0.0557814	1.08607
chr3	58160001	58200000	0.162685	0.0162372	0.0708147	1.10837
chr3	58520001	58560000	0.0364339	0.623143	0.711041	2.47829
chr3	59200001	59240000	0.0672626	0.408888	0.529061	2.19566
chr3	59520001	59560000	0.108558	0.111	0.21639	1.08259
chr3	59840001	59880000	0.110196	0.0466536	0.129981	0.556471
chr3	60520001	60560000	0.0295447	0.408607	0.528926	0.458388
chr3	60720001	60760000	0.0190744	0.467024	0.579135	0.255
chr3	61360001	61400000	0.154498	0.180594	0.301008	3.17097
chr3	62160001	62200000	0.284636	0.00124512	0.0229744	0.478914
chr3	62560001	62600000	0.105317	0.154884	0.271787	1.44132
chr3	63280001	63320000	-0.044962	0.550995	0.651068	1.57675
chr3	63960001	64000000	0.319021	0.00104905	0.0220061	0.534845
chr3	64480001	64520000	0.144847	0.213619	0.338494	2.77707
chr3	65280001	65320000	0.0230633	0.569632	0.665536	0.514249
chr3	65720001	65760000	0.116135	0.0209303	0.0813228	0.476222
chr3	66240001	66280000	0.150196	0.117394	0.225273	1.54775
chr3	66880001	66920000	0.0834809	0.151746	0.267985	0.729307
chr3	67400001	67440000	0.152833	0.024879	0.0895936	0.69935
chr3	67840001	67880000	0.164911	0.0210502	0.0816693	0.630682
chr3	68320001	68360000	0.0203272	0.484951	0.595344	0.251509
chr3	69080001	69120000	0.160851	0.19765	0.319775	3.56307
chr3	69440001	69480000	0.0315129	0.407354	0.527791	0.663096
chr3	70040001	70080000	0.0619595	0.41404	0.53383	1.31009
chr3	70560001	70600000	0.0750356	0.302378	0.430619	1.50576
chr3	71040001	71080000	0.102651	0.233032	0.35917	2.19808
chr3	71720001	71760000	0.102106	0.0166419	0.0718975	0.268663
chr3	72320001	72360000	0.0563283	0.237613	0.364041	0.917354
chr3	72880001	72920000	0.119782	0.0535808	0.140441	1.12748
chr3	73120001	73160000	0.186664	0.033553	0.105818	1.54249
chr3	73520001	73560000	0.0492286	0.426416	0.543939	1.25999
chr3	73880001	73920000	0.0139444	0.884888	0.91973	2.86077
chr3	74280001	74320000	0.0604491	0.460543	0.57355	1.81745
chr3	74640001	74680000	0.0943078	0.0813131	0.180051	0.564077
chr3	75200001	75240000	0.14571	0.0954749	0.198443	1.44602
chr3	76160001	76200000	0.0375417	0.544079	0.645246	1.13391
chr3	76680001	76720000	0.0888151	0.0841229	0.183441	0.486624
chr3	77040001	77080000	0.0880743	0.111578	0.217201	0.689381
chr3	77360001	77400000	0.0721584	0.174948	0.294721	0.51714
chr3	77840001	77880000	0.0776054	0.155789	0.27294	0.655173
chr3	78240001	78280000	0.0360921	0.634683	0.719114	1.90851
chr3	78680001	78720000	0.0520396	0.477866	0.588874	1.04409
chr3	79080001	79120000	0.00492979	0.940768	0.960529	1.28775
chr3	79520001	79560000	0.105322	0.06103	0.151055	0.41311
chr3	79880001	79920000	0.100063	0.128627	0.239904	0.872996
chr3	80760001	80800000	0.104782	0.0642234	0.156313	0.417333
chr3	81240001	81280000	0.107983	0.0746475	0.171248	0.518676
chr3	81880001	81920000	0.0459019	0.505793	0.611809	1.27594
chr3	82160001	82200000	0.103851	0.0600403	0.15038	0.500831
chr3	82760001	82800000	0.139017	0.133824	0.245857	1.41223
chr3	83280001	83320000	0.096742	0.195782	0.317686	1.10255
chr3	83560001	83600000	0.0879991	0.263094	0.390884	1.19026
chr3	83960001	84000000	0.156285	0.106886	0.211901	1.4492
chr3	84560001	84600000	0.0454061	0.281794	0.40966	0.352173
chr3	84960001	85000000	0.0699303	0.108868	0.214202	0.346768
chr3	85360001	85400000	0.0667891	0.341241	0.468431	1.1038
chr3	85840001	85880000	0.119038	0.0900947	0.190514	0.785619
chr3	86280001	86320000	0.0148287	0.711272	0.781224	0.506444
chr3	86720001	86760000	0.0485835	0.420444	0.539189	0.698282
chr3	87280001	87320000	0.00646603	0.935028	0.95665	1.27065
chr3	87560001	87600000	0.00331675	0.835329	0.880384	0.0854707
chr3	88200001	88240000	0.163228	0.102237	0.207148	1.15223
chr3	88720001	88760000	0.0964965	0.133389	0.245384	0.860365
chr3	89120001	89160000	0.0119003	0.848516	0.890821	0.864324
chr3	89560001	89600000	0.0126223	0.898653	0.929833	2.69294
chr3	89880001	89920000	0.0520838	0.387328	0.511584	1.00452
chr3	94520001	94560000	0.0649006	0.406265	0.526769	1.29657
chr3	95480001	95520000	0.0335869	0.706624	0.776892	1.78411
chr3	96000001	96040000	0.125944	0.163693	0.282393	1.46239
chr3	96520001	96560000	0.209942	0.0195626	0.0787269	0.59507
chr3	96880001	96920000	0.125043	0.0114438	0.0590602	0.286449
chr3	97440001	97480000	0.0109554	0.914089	0.942446	2.69996
chr3	97720001	97760000	0.0494612	0.365637	0.492321	0.683441
chr3	98280001	98320000	0.0593409	0.0287787	0.0978855	0.112009
chr3	98720001	98760000	0.0347695	0.558124	0.6566	0.941857
chr3	99160001	99200000	0.038815	0.342002	0.469252	0.505171
chr3	99520001	99560000	0.0639194	0.292569	0.421107	0.71292
chr3	100000001	100040000	0.0941202	0.111464	0.217141	0.811926
chr3	100520001	100560000	0.0331551	0.580807	0.675483	1.04668
chr3	101400001	101440000	0.271466	0.00631198	0.0423431	0.967658
chr3	101920001	101960000	0.159392	0.093833	0.196578	1.69734
chr3	102320001	102360000	0.10119	0.238342	0.364854	1.3242
chr3	103000001	103040000	0.0305485	0.455343	0.568867	0.373596
chr3	103400001	103440000	0.0423096	0.456265	0.569553	0.737716
chr3	103680001	103720000	0.0860363	0.24551	0.371752	0.95959
chr3	104280001	104320000	0.0509785	0.331835	0.460683	0.57258
chr3	104680001	104720000	0.103794	0.349987	0.476524	3.70185
chr3	105280001	105320000	0.14123	0.0110352	0.0579823	0.198761
chr3	106000001	106040000	0.0849464	0.281295	0.409474	1.77764
chr3	106320001	106360000	0.0858766	0.214622	0.339665	1.12523
chr3	106880001	106920000	0.065842	0.296308	0.424384	0.576211
chr3	107560001	107600000	0.0644654	0.191879	0.313101	0.58464
chr3	108160001	108200000	0.0127962	0.82423	0.872296	0.816763
chr3	108640001	108680000	0.0927941	0.0549413	0.142496	0.479855
chr3	109200001	109240000	0.0109322	0.866263	0.905146	1.63636
chr3	110040001	110080000	0.135413	0.0995864	0.203942	1.11152
chr3	110720001	110760000	0.0317447	0.442387	0.558629	0.492079
chr3	111000001	111040000	-0.0162816	0.741327	0.807323	0.824216
chr3	111320001	111360000	0.133538	0.0284704	0.0973181	0.473408
chr3	111760001	111800000	0.202389	0.0656147	0.158215	1.9724
chr3	112280001	112320000	0.158056	0.0648402	0.157146	1.43977
chr3	112720001	112760000	0.221271	0.109727	0.215202	3.84186
chr3	113000001	113040000	0.0320534	0.386094	0.510688	0.56435
chr3	113360001	113400000	0.164459	0.00641161	0.0424563	0.477979
chr3	113800001	113840000	0.0771866	0.024316	0.0881995	0.200846
chr3	114120001	114160000	0.00990386	0.754521	0.81838	0.401857
chr3	114520001	114560000	0.128142	0.0806246	0.178865	0.997276
chr3	114920001	114960000	0.0297126	0.541411	0.643743	0.666034
chr3	115520001	115560000	0.0602406	0.363437	0.4906	0.985436
chr3	116480001	116520000	0.116311	0.231442	0.357465	2.14911
chr3	117240001	117280000	-0.0654577	0.25604	0.382811	0.828511
chr3	117720001	117760000	0.0613942	0.376927	0.503147	0.987712
chr3	118560001	118600000	0.0389744	0.651615	0.731426	2.01654
chr3	118840001	118880000	0.0424459	0.589922	0.684459	2.16589
chr3	119520001	119560000	0.117545	0.217174	0.341558	2.33829
chr3	119920001	119960000	0.111684	0.0458878	0.128662	0.763773
chr3	120240001	120280000	0.17698	0.0209259	0.0813228	1.01393
chr3	120560001	120600000	0.116512	0.167571	0.28639	1.95689
chr3	121160001	121200000	0.330828	0.00135643	0.0231684	0.619486
chr3	121480001	121520000	0.149033	0.0565625	0.145395	1.74149
chr3	122080001	122120000	0.122013	0.0760985	0.172985	0.96272
chr3	122400001	122440000	0.182105	0.014885	0.0674781	1.04972
chr3	123000001	123040000	0.17679	0.0406029	0.118963	2.20691
chr3	123280001	123320000	0.220489	0.00916089	0.0521461	1.02858
chr3	123680001	123720000	0.169153	0.0544049	0.141514	1.89666
chr3	124440001	124480000	0.147698	0.06695	0.159879	1.97905
chr3	125320001	125360000	0.0866221	0.198276	0.320637	1.09738
chr3	125640001	125680000	-0.0109825	0.692691	0.764927	0.272584
chr3	126200001	126240000	0.170046	0.0119646	0.0604918	0.610913
chr3	126720001	126760000	0.122192	0.0455764	0.128567	0.864241
chr3	127280001	127320000	0.206836	0.0116808	0.0598357	0.676628
chr3	127760001	127800000	0.193804	0.0584918	0.148048	2.42353
chr3	128280001	128320000	0.230689	0.00372514	0.0334716	0.791999
chr3	128600001	128640000	0.429276	0.000909642	0.0205407	1.36471
chr3	129040001	129080000	0.299857	0.00399802	0.0342247	1.32681
chr3	129840001	129880000	0.0850526	0.151371	0.267408	0.635264
chr3	130400001	130440000	0.192212	0.012855	0.0623377	0.747994
chr3	130720001	130760000	0.173237	0.102885	0.207788	1.97663
chr3	131200001	131240000	0.150879	0.0736866	0.170025	1.40284
chr3	132120001	132160000	0.0551724	0.369824	0.496187	1.37907
chr3	132400001	132440000	0.208407	0.0101294	0.0551668	0.578012
chr3	132720001	132760000	0.092325	0.0708265	0.165862	0.585446
chr3	133120001	133160000	0.0686949	0.283675	0.411635	1.15599
chr3	133920001	133960000	0.0761	0.127528	0.238498	0.916536
chr3	134240001	134280000	0.190568	0.00560369	0.0397372	0.501465
chr3	134920001	134960000	0.0351987	0.406686	0.527182	0.714962
chr3	135200001	135240000	0.111627	0.0562638	0.144982	0.659985
chr3	135760001	135800000	0.141668	0.0421096	0.122145	0.984859
chr3	136080001	136120000	0.317916	0.00152281	0.0244937	0.863092
chr3	136440001	136480000	0.188339	2.73335e-05	0.0113781	0.0381664
chr3	136720001	136760000	0.121601	0.00621474	0.0422771	0.192276
chr3	137400001	137440000	-0.0250781	0.709859	0.779828	1.68379
chr3	137720001	137760000	0.0924112	0.0782452	0.175765	0.524924
chr3	138160001	138200000	0.194472	0.0219209	0.0834628	1.39999
chr3	138640001	138680000	0.300628	0.00490188	0.0366391	1.22557
chr3	139040001	139080000	0.142774	0.131499	0.243531	1.9141
chr3	139640001	139680000	0.0742582	0.303059	0.431366	1.48241
chr3	140600001	140640000	0.153841	0.107065	0.211919	1.75094
chr3	140960001	141000000	0.0731119	0.189501	0.310599	0.913913
chr3	141280001	141320000	0.12986	0.0458303	0.128662	1.08332
chr3	141640001	141680000	0.243093	0.00163706	0.0251578	0.538429
chr3	142000001	142040000	0.137165	0.037469	0.113145	0.982229
chr3	142760001	142800000	0.23346	0.0307161	0.101534	1.59468
chr3	143440001	143480000	0.0709046	0.216321	0.341082	0.663736
chr3	143960001	144000000	0.0235841	0.752373	0.817557	1.78066
chr3	144520001	144560000	0.0375391	0.605284	0.698463	1.15499
chr3	144960001	145000000	0.106481	0.194714	0.316476	1.26954
chr3	145480001	145520000	0.0474368	0.431628	0.548305	0.820883
chr3	145760001	145800000	0.0831195	0.159179	0.277206	0.749983
chr3	146320001	146360000	0.0520977	0.184353	0.305062	0.284401
chr3	147080001	147120000	0.146968	0.00418372	0.0345091	0.266683
chr3	147320001	147360000	0.0466235	0.342232	0.469325	0.778401
chr3	147800001	147840000	0.125652	0.114817	0.221951	1.19916
chr3	148640001	148680000	0.0233271	0.547326	0.647843	0.558382
chr3	149200001	149240000	0.030217	0.697339	0.768982	2.62275
chr3	149640001	149680000	0.160386	0.0227982	0.0851574	0.868965
chr3	149920001	149960000	0.192572	6.02745e-05	0.0113781	0.0530074
chr3	150240001	150280000	0.246104	0.000667244	0.017595	0.305094
chr3	151120001	151160000	0.0772617	0.24462	0.370951	1.21229
chr3	151600001	151640000	0.080473	0.178663	0.298602	0.680752
chr3	152160001	152200000	0.0462239	0.522181	0.627641	1.29234
chr3	152680001	152720000	0.108573	0.130113	0.241857	0.877838
chr3	153680001	153720000	0.136526	0.0120063	0.0604918	0.353896
chr3	154000001	154040000	0.0980701	0.223975	0.34879	1.47251
chr3	154280001	154320000	0.0467936	0.573813	0.669712	2.16047
chr3	155040001	155080000	0.0619476	0.285559	0.413608	0.983449
chr3	155680001	155720000	0.176603	0.0205043	0.0808594	0.927194
chr3	156240001	156280000	-0.0269784	0.455128	0.568867	0.369954
chr3	156840001	156880000	0.225756	0.0822495	0.181147	2.61299
chr3	157240001	157280000	-0.033178	0.248844	0.375308	0.186873
chr3	157800001	157840000	0.127255	0.0581042	0.147792	0.863363
chr3	158240001	158280000	0.10947	0.36105	0.488214	2.76478
chr3	158520001	158560000	0.0703296	0.041784	0.121455	0.158672
chr3	158960001	159000000	0.145772	0.0209975	0.0815223	0.390769
chr3	159720001	159760000	0.0511122	0.501393	0.608086	2.11204
chr3	160240001	160280000	0.197239	0.00543089	0.0391663	0.394338
chr3	160640001	160680000	0.0647359	0.0617192	0.152053	0.280884
chr3	161200001	161240000	0.0124521	0.5617	0.659059	0.101303
chr3	161600001	161640000	0.120633	0.0223372	0.0840065	0.316804
chr3	162040001	162080000	0.0177357	0.87649	0.912772	2.88685
chr3	162720001	162760000	0.0149257	0.836641	0.880531	0.838992
chr3	163360001	163400000	0.00854429	0.750032	0.815516	0.13999
chr3	163720001	163760000	0.0237701	0.45782	0.571188	0.231756
chr3	164240001	164280000	0.0787939	0.396754	0.518352	1.8511
chr3	164920001	164960000	0.138342	0.365651	0.492321	3.30848
chr3	165560001	165600000	0.18835	0.0842117	0.183562	1.67806
chr3	166240001	166280000	0.0380003	0.715797	0.784733	2.53516
chr3	166760001	166800000	-0.0548518	0.54791	0.64831	2.09034
chr3	167080001	167120000	-0.00733622	0.907512	0.936891	0.902506
chr3	167600001	167640000	0.0658333	0.438274	0.554705	2.16034
chr3	167880001	167920000	0.193643	0.0561745	0.14482	1.93197
chr3	168200001	168240000	0.0475871	0.369538	0.495923	1.08716
chr3	168560001	168600000	-0.0519832	0.56671	0.662964	2.28625
chr3	169440001	169480000	0.18707	0.0698619	0.164502	1.79515
chr3	169800001	169840000	0.2514	0.00342727	0.0319491	1.03155
chr3	170120001	170160000	0.0914465	0.0887039	0.188368	0.920982
chr3	170600001	170640000	0.213094	0.0212516	0.0820263	0.957246
chr3	171280001	171320000	-0.0060523	0.881978	0.917224	0.569927
chr3	171520001	171560000	0.0717719	0.15531	0.272361	0.784461
chr3	172040001	172080000	0.253346	0.00224313	0.0274027	0.51944
chr3	172440001	172480000	0.217462	0.00110093	0.0224126	0.233931
chr3	173240001	173280000	0.0236352	0.601388	0.694947	0.634399
chr3	173800001	173840000	0.0936098	0.116697	0.224561	0.789226
chr3	174080001	174120000	0.0254105	0.637812	0.721067	1.12676
chr3	174560001	174600000	0.0557932	0.251521	0.377498	0.516633
chr3	174840001	174880000	-0.0211219	0.770999	0.829809	1.44273
chr3	175640001	175680000	0.019536	0.776218	0.833475	1.17157
chr3	176160001	176200000	-0.0219081	0.736674	0.802891	1.19192
chr3	176680001	176720000	0.148459	0.0260116	0.0921682	0.616092
chr3	177040001	177080000	0.138783	0.00627123	0.0423431	0.37628
chr3	177560001	177600000	0.0594066	0.188236	0.309337	0.476791
chr3	178120001	178160000	0.00849758	0.875862	0.912757	0.565239
chr3	178680001	178720000	0.0856641	0.297574	0.425978	1.46653
chr3	179040001	179080000	0.125244	0.0245496	0.0888131	0.561908
chr3	179320001	179360000	0.199542	0.000911	0.0205407	0.214359
chr3	180320001	180360000	0.297825	0.00613099	0.0419199	0.834363
chr3	180920001	180960000	0.0486621	0.577287	0.673054	2.18162
chr3	181400001	181440000	0.0878675	0.195669	0.317596	1.3373
chr3	181960001	182000000	0.0735465	0.103986	0.208493	0.520217
chr3	182400001	182440000	0.144011	0.0591606	0.149104	0.99371
chr3	182800001	182840000	0.114991	0.00393678	0.0342247	0.206695
chr3	183120001	183160000	0.10161	0.0965205	0.199739	1.27883
chr3	183560001	183600000	0.382334	0.000475269	0.0166414	0.755244
chr3	184040001	184080000	0.24162	0.000454633	0.0166414	0.299364
chr3	184520001	184560000	0.0946009	0.294061	0.422154	2.43108
chr3	185320001	185360000	0.344411	0.00597685	0.0413808	2.26156
chr3	185640001	185680000	0.437102	0.000176297	0.0145098	0.451458
chr3	186240001	186280000	0.0281149	0.652234	0.731928	1.75483
chr3	186880001	186920000	0.0988365	0.184771	0.305661	2.0047
chr3	187400001	187440000	0.10817	0.228417	0.353883	1.34795
chr3	187720001	187760000	0.00617086	0.869195	0.907539	0.695624
chr3	188080001	188120000	0.0821209	0.291746	0.420141	1.95311
chr3	188680001	188720000	0.108143	0.107159	0.211973	1.14874
chr3	188920001	188960000	0.0880777	0.157561	0.275171	0.717806
chr3	189360001	189400000	-0.0627038	0.442056	0.558339	2.34212
chr3	189640001	189680000	-0.0287473	0.44535	0.560955	0.438298
chr3	190160001	190200000	-0.00879798	0.774366	0.831973	0.351746
chr3	190480001	190520000	0.0938837	0.319927	0.448548	2.57334
chr3	190800001	190840000	0.00985172	0.862347	0.902251	0.929267
chr3	191120001	191160000	0.00168723	0.967246	0.978153	0.51082
chr3	191520001	191560000	-0.00545317	0.875263	0.912304	0.390957
chr3	191840001	191880000	0.127275	0.0569268	0.145841	0.847527
chr3	192160001	192200000	0.109826	0.316125	0.445027	2.51244
chr3	192520001	192560000	0.106078	0.250292	0.376976	2.70573
chr3	192840001	192880000	0.101319	0.174572	0.29453	1.53326
chr3	193280001	193320000	0.08963	0.0278571	0.0961858	0.227581
chr3	194040001	194080000	0.12297	0.0474841	0.131291	0.908352
chr3	194360001	194400000	0.117335	0.0258259	0.0917458	0.504819
chr3	194960001	195000000	0.112561	0.110584	0.216037	1.2003
chr3	195280001	195320000	0.172415	0.00475802	0.0364583	0.315702
chr3	195680001	195720000	0.326554	0.0123896	0.0611935	2.543
chr3	196240001	196280000	0.181424	0.00408374	0.0343492	0.540395
chr3	196680001	196720000	0.378278	0.000669738	0.017595	0.755571
chr3	197240001	197280000	0.253202	0.0039187	0.0342247	0.914216
chr4	520001	560000	0.079739	0.181411	0.301642	1.10046
chr4	1000001	1040000	0.271822	0.00641808	0.0424563	1.3516
chr4	1320001	1360000	0.112145	0.052068	0.137646	0.670176
chr4	1720001	1760000	0.208664	0.00910079	0.0519225	1.01136
chr4	2440001	2480000	0.243428	0.00185522	0.0261107	0.72389
chr4	2960001	3000000	0.347614	0.00109391	0.0224126	0.920035
chr4	3480001	3520000	0.207391	0.0337193	0.106121	2.22291
chr4	3920001	3960000	0.0568186	0.13269	0.244511	0.375581
chr4	4200001	4240000	0.151219	0.0221773	0.0837456	0.707724
chr4	4880001	4920000	0.0880848	0.234617	0.360642	1.66305
chr4	5400001	5440000	0.0712491	0.213143	0.3381	1.06536
chr4	5800001	5840000	0.124642	0.0408859	0.119432	0.866314
chr4	6320001	6360000	0.114951	0.0164508	0.0714638	0.539635
chr4	6680001	6720000	0.228253	0.00458292	0.0359147	0.78351
chr4	7080001	7120000	0.117608	0.0286392	0.0977132	0.59343
chr4	7720001	7760000	0.0230124	0.712889	0.782377	1.64815
chr4	8160001	8200000	0.044004	0.330312	0.459141	0.940865
chr4	8600001	8640000	0.263003	0.00227914	0.0274871	0.67863
chr4	10120001	10160000	0.102299	0.0118433	0.0604281	0.172661
chr4	10520001	10560000	0.193972	0.0290696	0.0985722	1.05503
chr4	10880001	10920000	0.0143276	0.540039	0.64225	0.174348
chr4	11400001	11440000	-0.0341517	0.612957	0.704034	1.22972
chr4	11720001	11760000	-0.0346412	0.661156	0.739578	1.69895
chr4	12000001	12040000	0.0602058	0.107023	0.211919	0.307318
chr4	12720001	12760000	0.242753	0.0104481	0.0562123	0.597341
chr4	13160001	13200000	0.0811629	0.0648579	0.157146	0.495877
chr4	13560001	13600000	0.306293	0.001496	0.0242748	0.358307
chr4	14280001	14320000	0.00272257	0.93573	0.95689	0.369553
chr4	14760001	14800000	0.073561	0.398994	0.520267	2.10691
chr4	15200001	15240000	0.018566	0.752361	0.817557	1.22696
chr4	15720001	15760000	0.0210342	0.645531	0.726816	0.882943
chr4	16240001	16280000	0.213484	0.0338325	0.106295	1.94178
chr4	16480001	16520000	0.118027	0.12479	0.234412	1.79789
chr4	17480001	17520000	0.148537	0.00558952	0.0397372	0.234754
chr4	17800001	17840000	0.121815	0.183645	0.304513	2.23206
chr4	18600001	18640000	0.159202	0.162728	0.281295	1.78994
chr4	19240001	19280000	0.0828128	0.36613	0.492788	1.84457
chr4	19840001	19880000	0.226858	0.001356	0.0231684	0.260585
chr4	20240001	20280000	0.0895191	0.243253	0.369806	1.19751
chr4	20720001	20760000	0.0320583	0.537192	0.640382	0.568977
chr4	21160001	21200000	0.0785292	0.148532	0.264254	0.659171
chr4	21480001	21520000	0.0855991	0.241515	0.367569	1.24539
chr4	21760001	21800000	0.0861581	0.384677	0.50967	2.13785
chr4	22360001	22400000	0.185017	0.0396483	0.117287	1.29179
chr4	22680001	22720000	0.117172	0.164127	0.282691	1.71288
chr4	23320001	23360000	-0.00237671	0.978643	0.986331	2.42412
chr4	23680001	23720000	0.0878677	0.0255342	0.0911206	0.251846
chr4	23960001	24000000	0.086218	0.0137491	0.0648838	0.193859
chr4	24440001	24480000	0.0884013	0.419516	0.538374	3.27822
chr4	25040001	25080000	0.0812071	0.235254	0.361128	1.69863
chr4	25400001	25440000	0.242854	0.000509435	0.0169567	0.240082
chr4	25800001	25840000	0.121879	0.0371453	0.112599	0.847833
chr4	26440001	26480000	0.151088	0.0319903	0.103574	0.942154
chr4	27000001	27040000	0.128371	0.0968348	0.199939	1.25006
chr4	27640001	27680000	-0.0279392	0.490725	0.600694	0.348297
chr4	28200001	28240000	0.0946895	0.063048	0.154564	0.330147
chr4	29120001	29160000	-0.0462607	0.246008	0.372182	0.294179
chr4	29720001	29760000	0.089661	0.255093	0.381603	1.15086
chr4	30280001	30320000	0.0138899	0.781165	0.837646	0.597632
chr4	30680001	30720000	0.148327	0.0348323	0.108387	0.501374
chr4	31040001	31080000	-0.0256479	0.18073	0.301144	0.0988775
chr4	31360001	31400000	0.044585	0.608452	0.700901	1.95142
chr4	31720001	31760000	0.120553	0.0798255	0.177866	0.5909
chr4	32400001	32440000	0.303337	0.0170239	0.0725258	1.43723
chr4	32800001	32840000	0.0711028	0.0975128	0.200963	0.275132
chr4	33600001	33640000	0.117788	0.261534	0.389126	2.05576
chr4	33920001	33960000	0.0430236	0.449137	0.563412	0.735999
chr4	34360001	34400000	0.0786864	0.221297	0.345961	0.792903
chr4	34720001	34760000	0.176272	0.0397886	0.117576	0.683224
chr4	35440001	35480000	0.0931936	0.00977976	0.0541716	0.112182
chr4	35920001	35960000	0.0647829	0.441685	0.558253	1.44035
chr4	36320001	36360000	0.0693613	0.554184	0.653438	2.44343
chr4	37040001	37080000	0.0558159	0.375485	0.501996	1.01296
chr4	37400001	37440000	0.0855388	0.253938	0.380389	1.41608
chr4	38160001	38200000	0.119555	0.146749	0.26218	1.9175
chr4	38720001	38760000	0.153132	0.0380114	0.114258	0.846226
chr4	39440001	39480000	0.462307	0.00108839	0.0224055	1.42166
chr4	40040001	40080000	0.196897	0.00116348	0.0227776	0.338542
chr4	40360001	40400000	0.126008	0.0819776	0.180908	2.01441
chr4	40880001	40920000	0.267836	0.000378404	0.0166414	0.271783
chr4	41240001	41280000	0.332702	0.000567065	0.0170746	0.397534
chr4	41640001	41680000	0.0568844	0.147586	0.263196	0.455808
chr4	41920001	41960000	0.114822	0.0270011	0.0944451	0.494345
chr4	42520001	42560000	-0.0370465	0.560124	0.65777	1.54615
chr4	42960001	43000000	0.0770711	0.250899	0.377192	0.776522
chr4	43720001	43760000	0.16305	0.0675594	0.161004	1.17837
chr4	44680001	44720000	0.268954	0.151359	0.267408	3.39165
chr4	45440001	45480000	0.0560488	0.522041	0.627609	1.56196
chr4	45920001	45960000	0.119273	0.0829672	0.181858	0.729625
chr4	46280001	46320000	0.0139796	0.721576	0.790182	0.325905
chr4	46840001	46880000	0.00578906	0.921763	0.948232	0.853823
chr4	47640001	47680000	0.137388	0.179045	0.29906	2.5744
chr4	48120001	48160000	0.0701074	0.375701	0.501996	2.2392
chr4	48520001	48560000	0.200325	0.020838	0.0813228	1.4275
chr4	48960001	49000000	0.107656	0.0506476	0.136073	0.279738
chr4	52920001	52960000	0.142234	0.0326865	0.10454	0.74809
chr4	53400001	53440000	0.0754873	0.292849	0.421238	2.01572
chr4	53840001	53880000	0.11254	0.0866066	0.185984	0.660691
chr4	54760001	54800000	0.0631295	0.187052	0.307866	0.696526
chr4	55120001	55160000	0.122668	0.207485	0.331842	1.70796
chr4	55800001	55840000	0.0566109	0.453171	0.567215	1.63051
chr4	56200001	56240000	0.144313	0.11211	0.217785	2.41665
chr4	56720001	56760000	0.00424906	0.931926	0.954415	0.975488
chr4	57200001	57240000	0.196992	0.0498818	0.134703	1.9936
chr4	57880001	57920000	0.110732	0.0107992	0.0573568	0.234416
chr4	58280001	58320000	0.172605	0.00316839	0.0309929	0.250302
chr4	59120001	59160000	0.123221	0.109176	0.214503	0.984031
chr4	59600001	59640000	-0.0157596	0.756948	0.81978	0.532908
chr4	59880001	59920000	0.136806	0.0839158	0.183062	0.668656
chr4	60600001	60640000	0.0969406	0.192657	0.313629	1.04733
chr4	61080001	61120000	0.00570167	0.940909	0.960529	1.17275
chr4	61600001	61640000	0.0695368	0.191275	0.312551	0.468561
chr4	62040001	62080000	-0.000779658	0.983251	0.989348	0.457288
chr4	62600001	62640000	0.190814	0.0827	0.181558	2.24552
chr4	62960001	63000000	0.0879309	0.0234169	0.0864596	0.245943
chr4	63560001	63600000	0.105903	0.172214	0.291694	0.852626
chr4	64080001	64120000	-0.00296017	0.946853	0.963443	0.443647
chr4	64600001	64640000	0.186009	0.0254425	0.0908519	0.698371
chr4	65000001	65040000	0.107669	0.0344742	0.107833	0.328317
chr4	65440001	65480000	-0.068785	0.47145	0.58292	1.54554
chr4	65840001	65880000	0.0773921	0.0503377	0.13551	0.199138
chr4	66240001	66280000	0.0816926	0.130682	0.24254	0.538058
chr4	67040001	67080000	0.0671921	0.086815	0.186187	0.192931
chr4	67520001	67560000	-0.00496149	0.927083	0.951576	0.757428
chr4	67840001	67880000	0.0181673	0.784851	0.840562	1.21619
chr4	68280001	68320000	0.0752365	0.334792	0.46307	1.18503
chr4	68760001	68800000	0.137209	0.0029115	0.0299106	0.166979
chr4	69080001	69120000	0.0744309	0.109152	0.214503	0.475923
chr4	70040001	70080000	0.102812	0.164529	0.283127	0.752414
chr4	70480001	70520000	0.0737367	0.268291	0.396295	0.740086
chr4	71080001	71120000	0.0770061	0.399872	0.521042	2.02751
chr4	71440001	71480000	0.140297	0.0474705	0.131291	0.694939
chr4	71920001	71960000	0.188578	0.00852006	0.0497144	0.599126
chr4	72560001	72600000	-0.00897999	0.931877	0.954415	3.01186
chr4	73160001	73200000	-0.00396857	0.923369	0.949352	0.352349
chr4	73880001	73920000	0.141032	0.188831	0.30987	2.14075
chr4	74520001	74560000	0.0764293	0.278654	0.407024	1.27743
chr4	75000001	75040000	0.0267413	0.635229	0.719114	0.766392
chr4	75600001	75640000	-0.0141722	0.89513	0.927057	2.27292
chr4	76440001	76480000	0.145456	0.00750074	0.0461802	0.295448
chr4	77040001	77080000	0.126605	0.0188411	0.0768265	0.562053
chr4	77320001	77360000	0.0802369	0.0730229	0.168821	0.641714
chr4	78120001	78160000	0.10901	0.160476	0.27887	1.96104
chr4	78840001	78880000	0.133505	0.0368326	0.112268	0.64127
chr4	79480001	79520000	0.206872	0.0119925	0.0604918	0.917638
chr4	79840001	79880000	0.151857	0.0370183	0.112511	0.530407
chr4	80200001	80240000	-0.0367095	0.381539	0.507095	0.493091
chr4	80760001	80800000	0.162234	0.0246404	0.0890248	0.602543
chr4	81240001	81280000	0.120345	0.147794	0.263196	1.12404
chr4	81520001	81560000	-0.00560481	0.927811	0.951968	1.34431
chr4	81960001	82000000	0.119128	0.0686741	0.162863	0.608174
chr4	82280001	82320000	0.0726073	0.366358	0.492881	1.24034
chr4	82760001	82800000	0.132721	0.0799142	0.177893	1.18968
chr4	83240001	83280000	0.295783	0.106407	0.211478	6.40078
chr4	83680001	83720000	0.201453	0.0166701	0.0719634	1.20617
chr4	84400001	84440000	0.123559	0.0662816	0.159102	0.985724
chr4	85080001	85120000	0.0358502	0.575505	0.671313	1.5742
chr4	85440001	85480000	0.109997	0.0860966	0.185398	0.93147
chr4	85920001	85960000	0.201183	0.0595279	0.149626	1.75271
chr4	86320001	86360000	0.102767	0.157736	0.275246	1.2822
chr4	86640001	86680000	0.031432	0.518538	0.624214	0.649112
chr4	87120001	87160000	0.10551	0.0211181	0.0818261	0.312202
chr4	87400001	87440000	-0.0475546	0.260253	0.388114	0.562794
chr4	87800001	87840000	0.030662	0.390627	0.513973	0.466196
chr4	88160001	88200000	0.143635	0.0017512	0.0256951	0.169192
chr4	88920001	88960000	0.0889406	0.00744907	0.0460541	0.148045
chr4	89440001	89480000	0.113154	0.0730372	0.168821	1.03359
chr4	90040001	90080000	0.215956	0.0703235	0.165025	2.40162
chr4	90480001	90520000	0.0593382	0.368421	0.495147	1.38883
chr4	90800001	90840000	0.116744	0.170996	0.290183	1.8706
chr4	91240001	91280000	-0.00572497	0.949979	0.965733	1.61639
chr4	92000001	92040000	0.00412389	0.961277	0.974346	1.61193
chr4	92560001	92600000	0.0880097	0.278244	0.406641	1.64693
chr4	93160001	93200000	0.357686	0.0604139	0.150661	4.27711
chr4	93600001	93640000	0.215265	0.00513506	0.0378239	0.503747
chr4	94120001	94160000	0.159476	0.0609977	0.151043	1.45963
chr4	94680001	94720000	0.0969252	0.206942	0.331306	1.17046
chr4	95200001	95240000	0.2226	0.0154834	0.0688816	0.969213
chr4	95520001	95560000	0.106937	0.0980388	0.201821	0.938351
chr4	96040001	96080000	0.198274	0.0198416	0.0794473	0.532891
chr4	96400001	96440000	0.055683	0.250914	0.377192	0.534756
chr4	97000001	97040000	0.025895	0.487426	0.597718	0.351844
chr4	97280001	97320000	0.124675	0.369261	0.495672	3.43554
chr4	97760001	97800000	0.0797132	0.00326369	0.0314715	0.0462846
chr4	98120001	98160000	0.0801212	0.355521	0.482155	1.58378
chr4	98640001	98680000	0.0838	0.0900154	0.190493	0.386109
chr4	98960001	99000000	-0.00219407	0.971634	0.981059	0.871942
chr4	99360001	99400000	-0.0196629	0.352785	0.479625	0.140129
chr4	100000001	100040000	0.151837	0.00497185	0.0370672	0.274047
chr4	100400001	100440000	0.128161	0.238287	0.364854	2.42743
chr4	100800001	100840000	0.123277	0.0172797	0.0731639	0.228524
chr4	101320001	101360000	0.154668	0.109165	0.214503	1.6819
chr4	101680001	101720000	-0.0817239	0.314281	0.443141	1.81228
chr4	102040001	102080000	0.119224	0.0642698	0.156313	0.734332
chr4	102640001	102680000	0.0364972	0.602561	0.695612	1.17099
chr4	103320001	103360000	0.022197	0.802316	0.854513	2.30051
chr4	104000001	104040000	0.095828	0.328887	0.457622	1.6788
chr4	104400001	104440000	0.0423804	0.476571	0.587803	1.11944
chr4	104920001	104960000	0.208971	0.0752229	0.171649	1.48286
chr4	105280001	105320000	-0.0390428	0.544227	0.645283	1.14878
chr4	105760001	105800000	0.114889	0.102378	0.207272	0.787188
chr4	106360001	106400000	0.0789808	0.0356841	0.110291	0.196592
chr4	106600001	106640000	0.0725508	0.158771	0.276671	0.60281
chr4	107120001	107160000	0.115543	0.131816	0.243837	0.923216
chr4	107800001	107840000	0.129965	0.166079	0.284818	1.6726
chr4	108440001	108480000	0.133203	0.074396	0.171052	1.04574
chr4	108880001	108920000	0.0584962	0.217863	0.34224	0.451201
chr4	109480001	109520000	0.19419	0.00506777	0.0375482	0.39359
chr4	110320001	110360000	0.152527	0.058259	0.147981	1.16735
chr4	110880001	110920000	0.0901312	0.0944632	0.197147	0.658694
chr4	111520001	111560000	0.0902005	0.339572	0.467316	1.73775
chr4	111880001	111920000	0.0253513	0.622735	0.710869	0.716453
chr4	112520001	112560000	0.193274	0.0516923	0.137175	1.42207
chr4	112960001	113000000	-0.0297021	0.635068	0.719114	1.18912
chr4	113480001	113520000	0.177302	0.0241744	0.087975	1.30197
chr4	113880001	113920000	0.197365	0.0350062	0.10886	1.99471
chr4	114240001	114280000	0.0469507	0.23997	0.365848	0.43575
chr4	114680001	114720000	0.117979	0.23869	0.364982	2.67696
chr4	115280001	115320000	0.0208678	0.600364	0.694238	0.366844
chr4	115640001	115680000	-0.0269909	0.81787	0.867228	3.2127
chr4	116000001	116040000	0.0257752	0.428936	0.546017	0.205611
chr4	116760001	116800000	0.0234275	0.728073	0.795717	0.903266
chr4	117080001	117120000	0.116983	0.0193104	0.0779907	0.230021
chr4	118000001	118040000	-0.0390787	0.616519	0.706257	1.16845
chr4	118600001	118640000	0.0478396	0.577611	0.67329	1.91196
chr4	119200001	119240000	0.154029	0.08707	0.186477	1.10586
chr4	119600001	119640000	0.158385	0.0119227	0.0604379	0.444767
chr4	119880001	119920000	0.0693981	0.379972	0.505499	2.27417
chr4	120440001	120480000	0.126573	0.213432	0.33846	2.16732
chr4	120960001	121000000	-0.0357996	0.580962	0.675483	0.852356
chr4	121680001	121720000	0.205153	0.00410981	0.0344186	0.415171
chr4	122000001	122040000	0.103876	0.121565	0.231107	0.98149
chr4	122760001	122800000	0.108334	0.0668666	0.159767	0.60798
chr4	123200001	123240000	0.043157	0.421671	0.540008	0.885162
chr4	123480001	123520000	0.120569	0.00843568	0.0495103	0.227922
chr4	124000001	124040000	0.259383	0.0042453	0.0346061	0.60271
chr4	124600001	124640000	0.0441472	0.396868	0.518352	0.752144
chr4	125240001	125280000	0.0696285	0.219417	0.343703	0.494926
chr4	125600001	125640000	0.0686534	0.124653	0.234291	0.499142
chr4	126200001	126240000	0.0981085	0.387133	0.511519	1.7949
chr4	126680001	126720000	0.0611674	0.301845	0.430373	0.84603
chr4	127000001	127040000	0.15717	0.0815599	0.180492	1.30479
chr4	127480001	127520000	0.189397	0.0108245	0.057367	0.398443
chr4	128480001	128520000	0.018686	0.637711	0.721067	0.46853
chr4	128720001	128760000	0.106352	0.00852782	0.0497144	0.22347
chr4	129080001	129120000	0.249792	0.0187073	0.0766563	1.97721
chr4	129440001	129480000	-0.00848854	0.617369	0.706937	0.128398
chr4	129760001	129800000	0.0766776	0.0662996	0.159102	0.412154
chr4	130240001	130280000	0.105379	0.117436	0.225275	0.793146
chr4	130840001	130880000	0.0546941	0.0730427	0.168821	0.150907
chr4	131240001	131280000	0.0122079	0.876539	0.912772	1.51596
chr4	132000001	132040000	0.146893	0.175111	0.294899	1.84412
chr4	132640001	132680000	0.0998459	0.344756	0.471497	1.49059
chr4	133160001	133200000	0.0936178	0.104922	0.20973	0.558048
chr4	133560001	133600000	-0.0615872	0.537941	0.641137	1.52974
chr4	134040001	134080000	0.139472	0.113582	0.220035	1.09097
chr4	134760001	134800000	0.0857524	0.071975	0.167405	0.344481
chr4	135360001	135400000	-0.00937513	0.664843	0.741689	0.124175
chr4	135840001	135880000	0.028753	0.65246	0.731928	0.721057
chr4	136280001	136320000	0.0978749	0.136731	0.2497	0.768947
chr4	136800001	136840000	0.0804177	0.124432	0.234137	0.410256
chr4	137560001	137600000	-0.0382039	0.487755	0.597988	0.883578
chr4	138040001	138080000	0.11527	0.0665641	0.159321	0.505977
chr4	138640001	138680000	0.133572	0.113587	0.220035	1.2446
chr4	139080001	139120000	0.205052	0.00189113	0.0261107	0.288815
chr4	139400001	139440000	0.120629	0.0699563	0.164514	0.975137
chr4	139880001	139920000	0.0329588	0.625827	0.713071	1.32679
chr4	140560001	140600000	0.147449	0.0661041	0.158816	1.60711
chr4	140920001	140960000	-0.0272422	0.754456	0.81838	4.13165
chr4	141240001	141280000	-0.0337846	0.694736	0.767032	2.21349
chr4	141760001	141800000	0.123928	0.0749025	0.171405	0.969296
chr4	142040001	142080000	0.145162	0.0148206	0.0674074	0.335785
chr4	142640001	142680000	0.156452	0.0324589	0.104247	0.702359
chr4	143000001	143040000	0.0903742	0.140218	0.253717	0.6227
chr4	143760001	143800000	0.13381	0.147511	0.263196	1.61232
chr4	144120001	144160000	0.199993	0.0676685	0.161195	2.27271
chr4	144440001	144480000	0.177475	0.0223174	0.0840065	0.688159
chr4	145040001	145080000	0.248275	0.0931599	0.195572	1.99201
chr4	145440001	145480000	0.0640285	0.150593	0.266459	0.477411
chr4	146000001	146040000	0.212389	0.000418738	0.0166414	0.0906594
chr4	146520001	146560000	0.081441	0.0706629	0.165611	0.445565
chr4	147160001	147200000	0.129002	0.23851	0.364908	2.70308
chr4	147520001	147560000	0.113559	0.0483122	0.132576	0.623339
chr4	148040001	148080000	-0.00582152	0.92964	0.953136	1.21538
chr4	148520001	148560000	0.199442	0.0821069	0.18098	3.19391
chr4	148800001	148840000	0.121119	0.04943	0.134139	0.646187
chr4	149360001	149400000	0.200794	0.0512401	0.136632	1.8379
chr4	149920001	149960000	0.105146	0.0768452	0.17364	0.687822
chr4	150240001	150280000	0.104725	0.225869	0.350921	1.31043
chr4	150840001	150880000	0.0462273	0.164131	0.282691	0.193803
chr4	151160001	151200000	0.11038	0.342009	0.469252	4.03533
chr4	152000001	152040000	0.655668	0.000175662	0.0145098	0.71696
chr4	152560001	152600000	0.11114	0.127734	0.238722	1.40312
chr4	152920001	152960000	0.0456807	0.491625	0.601396	2.24782
chr4	153280001	153320000	0.217506	0.0180251	0.0751093	1.2011
chr4	153680001	153720000	0.120018	0.00762621	0.0467369	0.264187
chr4	154040001	154080000	0.0814743	0.139601	0.253086	1.04852
chr4	154680001	154720000	0.11862	0.0172142	0.0730543	0.343215
chr4	155440001	155480000	0.0505626	0.434966	0.551403	1.15827
chr4	155880001	155920000	0.152266	0.084745	0.184143	1.47126
chr4	156280001	156320000	0.141432	0.0333752	0.10566	0.496528
chr4	156720001	156760000	0.107615	0.148753	0.264528	1.00457
chr4	157600001	157640000	-0.0185262	0.792535	0.846875	1.44675
chr4	158120001	158160000	0.0896353	0.333762	0.462291	1.71962
chr4	158880001	158920000	0.0704909	0.394189	0.516808	1.54081
chr4	159160001	159200000	0.0193218	0.83539	0.880384	2.30717
chr4	159560001	159600000	0.0733504	0.267995	0.396177	1.00665
chr4	160360001	160400000	0.0941242	0.194695	0.316476	0.967773
chr4	160800001	160840000	0.0352927	0.613401	0.70425	1.17076
chr4	161120001	161160000	0.132685	0.0235084	0.0865795	0.443738
chr4	161560001	161600000	-0.047785	0.386502	0.511105	0.618531
chr4	162200001	162240000	0.104101	0.0544012	0.141514	0.432285
chr4	162480001	162520000	0.0960645	0.208892	0.333369	1.1599
chr4	163400001	163440000	0.0911572	0.123873	0.233498	0.440847
chr4	163960001	164000000	0.104989	0.222309	0.347094	1.5702
chr4	164440001	164480000	0.0848923	0.0799341	0.177893	0.361742
chr4	164920001	164960000	0.0614262	0.0591498	0.149104	0.142808
chr4	165280001	165320000	0.044732	0.526553	0.631109	1.4069
chr4	165640001	165680000	0.0052199	0.876427	0.912772	0.405166
chr4	166000001	166040000	0.133838	0.10947	0.214851	1.66598
chr4	166400001	166440000	-0.000682834	0.994595	0.996039	2.58547
chr4	167000001	167040000	0.174555	0.0492253	0.133795	0.81029
chr4	167520001	167560000	0.145781	0.0409582	0.119432	0.643129
chr4	167880001	167920000	0.103378	0.247998	0.374236	1.47411
chr4	168240001	168280000	0.0863967	0.394612	0.516942	2.25623
chr4	168560001	168600000	0.108891	0.0981842	0.201894	0.739673
chr4	169040001	169080000	0.0174479	0.641043	0.723416	0.261743
chr4	169480001	169520000	0.0117599	0.880531	0.916415	2.36743
chr4	169840001	169880000	0.105611	0.032938	0.104951	0.416697
chr4	170440001	170480000	0.174874	0.0825118	0.181432	1.75827
chr4	171000001	171040000	0.0567211	0.354787	0.481571	0.772155
chr4	171760001	171800000	0.0616072	0.328249	0.457196	0.83865
chr4	172120001	172160000	0.118594	0.0956604	0.198555	0.881266
chr4	172720001	172760000	-0.0370842	0.43066	0.547544	0.447958
chr4	173120001	173160000	0.0532307	0.289818	0.418348	0.477342
chr4	173880001	173920000	0.0367353	0.656846	0.735801	2.14607
chr4	174400001	174440000	0.0565535	0.122382	0.231996	0.315644
chr4	174720001	174760000	0.0183957	0.609713	0.701081	0.499364
chr4	175240001	175280000	0.133169	0.0207214	0.0811354	0.319662
chr4	175600001	175640000	0.0166504	0.748644	0.814328	0.63675
chr4	176160001	176200000	0.0534828	0.555822	0.654949	2.40786
chr4	176440001	176480000	0.113294	0.00191677	0.0261107	0.0643811
chr4	176840001	176880000	-0.0559106	0.539097	0.641682	2.23065
chr4	177280001	177320000	0.0504199	0.199313	0.321711	0.321802
chr4	177960001	178000000	0.0647681	0.409857	0.529798	1.41572
chr4	178440001	178480000	-0.0150145	0.852048	0.893678	1.76872
chr4	179000001	179040000	0.0535649	0.201393	0.324593	0.368121
chr4	179440001	179480000	0.0812823	0.105282	0.209992	0.384793
chr4	179880001	179920000	0.068514	0.497545	0.604883	2.9092
chr4	180240001	180280000	0.0944986	0.0505979	0.136037	0.381152
chr4	180760001	180800000	-0.0133505	0.843046	0.885921	1.15755
chr4	181280001	181320000	0.107973	0.30397	0.43219	3.22073
chr4	181560001	181600000	0.0253162	0.54637	0.64715	0.457102
chr4	182040001	182080000	0.00780152	0.902636	0.933254	1.21999
chr4	182440001	182480000	0.0278538	0.774854	0.832334	2.3951
chr4	183040001	183080000	0.0819117	0.122145	0.231731	0.814392
chr4	183360001	183400000	0.134615	0.00544145	0.0391912	0.279807
chr4	183840001	183880000	0.0651313	0.38372	0.508773	1.6786
chr4	184320001	184360000	0.327679	0.000892952	0.020375	0.561421
chr4	184640001	184680000	0.13581	0.00959867	0.0537623	0.44328
chr4	185160001	185200000	0.0905331	0.317739	0.446459	2.48238
chr4	185640001	185680000	0.189115	0.000893738	0.020375	0.238513
chr4	185920001	185960000	0.0602347	0.0551413	0.142891	0.284823
chr4	186320001	186360000	0.14817	0.0113491	0.0588468	0.590969
chr4	187040001	187080000	0.0452044	0.551313	0.651305	1.94144
chr4	187480001	187520000	0.10206	0.0601152	0.150453	0.702201
chr4	188480001	188520000	0.0581243	0.441833	0.558312	1.56472
chr4	188880001	188920000	-0.0446137	0.280825	0.409114	0.6053
chr4	189160001	189200000	0.003618	0.931303	0.954309	0.805278
chr4	189680001	189720000	0.0413501	0.438718	0.55514	0.915018
chr4	190120001	190160000	-0.106507	0.288963	0.41746	2.02353
chr5	640001	680000	0.221252	0.00401367	0.0342247	0.490219
chr5	880001	920000	0.158768	0.0799286	0.177893	1.74692
chr5	1240001	1280000	0.0659298	0.230067	0.35584	1.24385
chr5	1640001	1680000	0.0836523	0.189293	0.31035	1.04955
chr5	2160001	2200000	0.170345	0.00548681	0.0393637	0.399541
chr5	2760001	2800000	0.0193557	0.537161	0.640382	0.35427
chr5	3560001	3600000	0.0345301	0.20901	0.33346	0.174777
chr5	4040001	4080000	0.0930102	0.0420471	0.122027	0.433468
chr5	4280001	4320000	0.0695028	0.283037	0.411034	1.15951
chr5	4840001	4880000	0.0719449	0.216983	0.341504	0.71835
chr5	5440001	5480000	0.180711	0.0231563	0.0858674	0.721909
chr5	5880001	5920000	0.129004	0.151309	0.267408	2.22663
chr5	6160001	6200000	0.125827	0.0994759	0.203791	1.74129
chr5	6760001	6800000	0.111319	0.0126901	0.0618476	0.228964
chr5	7240001	7280000	0.069487	0.264199	0.391929	1.2062
chr5	7880001	7920000	0.0723327	0.227984	0.353312	0.611526
chr5	8320001	8360000	0.00601881	0.921208	0.947837	1.24777
chr5	8720001	8760000	0.110529	0.138148	0.251124	1.18501
chr5	9200001	9240000	0.0960509	0.0154943	0.0688816	0.184859
chr5	9520001	9560000	0.0471372	0.53107	0.63473	1.72262
chr5	10200001	10240000	0.109355	0.160908	0.279336	1.60082
chr5	10680001	10720000	0.0868244	0.217252	0.341573	1.94808
chr5	11200001	11240000	0.0424404	0.250799	0.377192	0.419886
chr5	12000001	12040000	-0.106892	0.0428548	0.12383	0.4138
chr5	12640001	12680000	0.144364	0.117814	0.225708	1.75722
chr5	12920001	12960000	-0.00380116	0.947935	0.964214	1.06786
chr5	13240001	13280000	0.0812377	0.185807	0.306823	0.947142
chr5	13480001	13520000	0.113548	0.16223	0.280836	1.77737
chr5	13960001	14000000	0.244398	0.00290031	0.0299106	0.441441
chr5	14320001	14360000	0.186793	0.121527	0.231107	5.04528
chr5	14640001	14680000	0.208949	0.0230358	0.0855239	1.51723
chr5	15040001	15080000	0.0828516	0.157127	0.274741	0.796012
chr5	15440001	15480000	-0.00496331	0.960127	0.973717	3.17009
chr5	16120001	16160000	0.0983452	0.0880351	0.187465	0.678316
chr5	16440001	16480000	0.180344	0.00819997	0.0488891	0.476089
chr5	17200001	17240000	0.118829	0.0271641	0.0946712	0.456997
chr5	17600001	17640000	0.106848	0.0904168	0.191049	0.620804
chr5	17960001	18000000	0.0761895	0.245543	0.371752	1.0432
chr5	18320001	18360000	0.0724837	0.274075	0.402529	0.632017
chr5	18720001	18760000	0.0418028	0.467371	0.579435	0.820511
chr5	19200001	19240000	0.118321	0.0882953	0.187717	0.856438
chr5	19520001	19560000	0.0577544	0.437882	0.554463	1.36521
chr5	20240001	20280000	0.160618	0.089649	0.189915	1.46418
chr5	20600001	20640000	0.0956897	0.148929	0.264705	0.592816
chr5	20960001	21000000	0.0409309	0.690283	0.763185	1.88494
chr5	21400001	21440000	0.0285911	0.314068	0.443036	0.114025
chr5	21800001	21840000	-0.0606235	0.415282	0.534681	0.836265
chr5	22280001	22320000	0.0304553	0.691207	0.763747	1.2682
chr5	22720001	22760000	0.00341368	0.915861	0.944097	0.317257
chr5	23160001	23200000	-0.00105758	0.967338	0.978153	0.160223
chr5	23800001	23840000	0.150935	0.119442	0.227935	1.30023
chr5	24600001	24640000	0.0669318	0.176523	0.296642	0.469873
chr5	25000001	25040000	-0.029505	0.489487	0.599579	0.458579
chr5	25400001	25440000	0.244454	0.00422189	0.0346061	0.533294
chr5	26000001	26040000	0.0433219	0.0944819	0.197147	0.113985
chr5	26440001	26480000	0.0497969	0.0900727	0.190514	0.139729
chr5	26800001	26840000	0.158169	0.0177906	0.0743481	0.408826
chr5	27640001	27680000	-0.0349737	0.579941	0.675248	0.807532
chr5	28280001	28320000	0.0593295	0.303906	0.43219	0.646991
chr5	28760001	28800000	0.0765215	0.0746514	0.171248	0.217227
chr5	29320001	29360000	0.117571	0.0941832	0.19712	0.754152
chr5	29960001	30000000	0.124562	0.124582	0.23426	0.998928
chr5	30360001	30400000	0.0651053	0.299148	0.427787	0.813548
chr5	30720001	30760000	-0.0326122	0.616243	0.706234	1.17487
chr5	31520001	31560000	0.171479	0.0166105	0.0718745	0.846245
chr5	32080001	32120000	0.252076	0.0057716	0.0405133	1.21728
chr5	32640001	32680000	0.0970637	0.0157452	0.0695623	0.22982
chr5	32920001	32960000	0.0837464	0.203126	0.326623	1.33495
chr5	33400001	33440000	0.0796519	0.157521	0.275171	0.662703
chr5	34160001	34200000	0.165193	0.222623	0.347345	2.34355
chr5	34440001	34480000	0.119229	0.129638	0.241218	0.896256
chr5	34920001	34960000	0.0341123	0.453869	0.567778	0.592209
chr5	35600001	35640000	0.0883487	0.124964	0.234659	0.714829
chr5	35960001	36000000	0.054497	0.210308	0.33491	0.50772
chr5	36680001	36720000	0.11922	0.166819	0.285732	2.01191
chr5	37000001	37040000	0.235953	0.0004817	0.0166414	0.249489
chr5	37360001	37400000	0.261554	0.00785289	0.0476452	1.07037
chr5	37720001	37760000	0.110683	0.0275828	0.0955868	0.443191
chr5	38200001	38240000	0.0763517	0.0443433	0.126299	0.259255
chr5	38800001	38840000	0.015996	0.795185	0.848885	1.09753
chr5	39120001	39160000	-0.0055062	0.923997	0.949822	1.04562
chr5	39560001	39600000	0.0669154	0.302127	0.430373	0.920109
chr5	39920001	39960000	0.058639	0.481704	0.592544	1.73283
chr5	40280001	40320000	0.0662292	0.171123	0.290309	0.573771
chr5	40720001	40760000	-0.0586437	0.0574995	0.146999	0.125726
chr5	41240001	41280000	0.0190959	0.618003	0.70737	0.471439
chr5	41640001	41680000	0.133978	0.088258	0.18771	0.939677
chr5	41840001	41880000	-0.0683795	0.309871	0.438799	1.08919
chr5	42880001	42920000	0.00896152	0.900831	0.931912	1.61384
chr5	43640001	43680000	0.0178056	0.82247	0.871101	1.40829
chr5	44320001	44360000	-0.0110225	0.828776	0.875595	0.682259
chr5	44800001	44840000	0.119494	0.395253	0.517591	3.57679
chr5	45760001	45800000	0.00804894	0.941936	0.960921	2.11357
chr5	50200001	50240000	0.031661	0.658968	0.737729	0.959627
chr5	50680001	50720000	0.189119	0.0363755	0.111429	1.1301
chr5	51280001	51320000	0.0659117	0.359202	0.486191	0.991555
chr5	51960001	52000000	0.0558592	0.376904	0.503147	0.858984
chr5	52400001	52440000	0.0495681	0.331843	0.460683	0.621544
chr5	53040001	53080000	0.019527	0.684683	0.758666	1.0256
chr5	53520001	53560000	0.0921749	0.257043	0.383998	1.57077
chr5	53760001	53800000	0.121543	0.0324368	0.104247	0.569847
chr5	54160001	54200000	0.0967833	0.0540064	0.140943	0.549322
chr5	54440001	54480000	0.0455385	0.244678	0.370951	0.351342
chr5	55000001	55040000	0.00988309	0.88181	0.917222	1.71752
chr5	55520001	55560000	0.0578951	0.554777	0.653857	2.88672
chr5	56160001	56200000	0.138162	0.0376161	0.113465	0.714441
chr5	56560001	56600000	0.190048	0.007825	0.047597	0.500097
chr5	57040001	57080000	0.105311	0.305656	0.434055	2.86282
chr5	57760001	57800000	0.133036	0.0668004	0.159686	0.598767
chr5	58160001	58200000	0.0936657	0.00201964	0.0265022	0.0580963
chr5	58440001	58480000	-0.0226146	0.712309	0.782207	1.18243
chr5	59080001	59120000	0.0261445	0.819901	0.868881	2.89564
chr5	59560001	59600000	0.0222434	0.611426	0.702758	0.550267
chr5	59920001	59960000	0.164766	0.0328397	0.104726	1.03945
chr5	60240001	60280000	0.196184	0.00884848	0.0507982	0.510074
chr5	60640001	60680000	0.173605	0.00391686	0.0342247	0.382292
chr5	60920001	60960000	0.14565	0.0507805	0.136159	1.10752
chr5	61680001	61720000	0.369152	0.00671796	0.0434543	1.96647
chr5	62080001	62120000	0.0583107	0.571077	0.667083	3.18401
chr5	62680001	62720000	-0.0560825	0.601737	0.695073	2.49753
chr5	63280001	63320000	0.00807236	0.887806	0.921721	0.713685
chr5	63880001	63920000	-0.0834509	0.0109266	0.0577084	0.124779
chr5	64800001	64840000	0.216035	0.00011874	0.0133692	0.0653937
chr5	65480001	65520000	0.104448	0.211496	0.335986	1.4593
chr5	66040001	66080000	0.0927475	0.0868334	0.186187	0.662703
chr5	66480001	66520000	0.0615002	0.107503	0.212425	0.257943
chr5	66880001	66920000	0.110668	0.107659	0.212425	1.06829
chr5	67240001	67280000	0.105904	0.165452	0.284273	1.60601
chr5	67560001	67600000	0.153939	0.144485	0.259734	2.04733
chr5	67960001	68000000	0.0487176	0.465086	0.577346	1.93743
chr5	68320001	68360000	-0.0184854	0.768676	0.828117	1.20485
chr5	71040001	71080000	0.218095	0.00733107	0.0456951	0.820922
chr5	71600001	71640000	0.128062	0.0401855	0.118194	0.759165
chr5	72160001	72200000	0.262055	0.00218453	0.0272055	0.558901
chr5	72480001	72520000	0.0484184	0.370806	0.497037	1.43661
chr5	72840001	72880000	0.0802576	0.0605548	0.150661	0.466755
chr5	73120001	73160000	0.143208	0.00120968	0.0227776	0.106779
chr5	73640001	73680000	0.0574713	0.281177	0.40941	1.29746
chr5	73960001	74000000	-0.0239497	0.673991	0.748924	1.06204
chr5	74240001	74280000	0.13766	0.00638596	0.0424551	0.341929
chr5	74640001	74680000	0.186686	0.00165643	0.0253848	0.271873
chr5	75000001	75040000	0.114101	0.18765	0.308481	1.68893
chr5	75560001	75600000	0.0491069	0.414772	0.534274	1.20102
chr5	75880001	75920000	0.0178013	0.731705	0.798579	1.3291
chr5	76400001	76440000	0.180266	0.0036435	0.0330611	0.411957
chr5	76800001	76840000	0.170179	0.124368	0.234098	2.35734
chr5	77560001	77600000	0.178882	0.122411	0.231996	3.54622
chr5	78160001	78200000	0.0769904	0.186689	0.307636	0.999193
chr5	78800001	78840000	0.133929	0.0048816	0.0366391	0.317627
chr5	79120001	79160000	0.151412	0.00832017	0.0491355	0.515178
chr5	79600001	79640000	0.110806	0.11196	0.217723	1.71532
chr5	79960001	80000000	0.275726	0.00614517	0.0419199	1.25669
chr5	80520001	80560000	0.206204	0.0603952	0.150661	2.19511
chr5	81120001	81160000	0.117869	0.0812235	0.180019	1.23927
chr5	81560001	81600000	0.191712	0.0360433	0.110842	0.867051
chr5	82080001	82120000	0.0901806	0.126516	0.236928	0.927564
chr5	82360001	82400000	0.104025	0.080045	0.178068	0.780524
chr5	82960001	83000000	0.040676	0.577036	0.672904	0.887117
chr5	83520001	83560000	0.0733133	0.0848643	0.184184	0.351494
chr5	84400001	84440000	-0.00165178	0.971181	0.980781	0.426765
chr5	84920001	84960000	0.0777727	0.202371	0.325599	0.75829
chr5	85600001	85640000	0.0474105	0.613864	0.7043	1.7007
chr5	86320001	86360000	0.0762561	0.354059	0.480764	1.7603
chr5	86680001	86720000	0.289349	0.00289136	0.0299106	0.518545
chr5	87040001	87080000	0.123147	0.205045	0.328963	2.017
chr5	87440001	87480000	0.0700978	0.188992	0.310042	0.746831
chr5	88000001	88040000	0.0727997	0.242308	0.368674	0.575682
chr5	88440001	88480000	0.039649	0.732049	0.798797	4.05276
chr5	89720001	89760000	0.0435096	0.385232	0.510282	0.825825
chr5	90120001	90160000	0.33311	0.00376417	0.0337126	1.08016
chr5	90720001	90760000	-0.0230081	0.536589	0.63994	0.302606
chr5	91200001	91240000	-0.0598629	0.464621	0.577193	2.17825
chr5	91560001	91600000	0.0169924	0.77231	0.830411	0.663641
chr5	92200001	92240000	0.0128015	0.902269	0.933049	2.50146
chr5	92520001	92560000	0.0418895	0.387186	0.511519	0.71905
chr5	92880001	92920000	0.00761186	0.818168	0.867378	0.333007
chr5	93200001	93240000	0.0765169	0.2792	0.407423	1.32576
chr5	93480001	93520000	0.0863325	0.354915	0.481571	2.56654
chr5	94240001	94280000	0.236747	0.0268422	0.094204	1.17007
chr5	94600001	94640000	0.0649598	0.0573096	0.14665	0.240242
chr5	94920001	94960000	-0.0104595	0.777587	0.83462	0.445869
chr5	95160001	95200000	-0.017416	0.822926	0.871249	2.07687
chr5	95640001	95680000	0.180265	0.0171983	0.0730431	0.711542
chr5	95920001	95960000	0.114325	0.233567	0.359438	2.56834
chr5	96520001	96560000	0.108245	0.19971	0.322163	1.01471
chr5	96880001	96920000	-0.0184463	0.552697	0.652242	0.265749
chr5	97680001	97720000	0.0407028	0.698698	0.769712	2.55863
chr5	98160001	98200000	0.133053	0.118458	0.226607	1.32958
chr5	98400001	98440000	0.130778	0.113474	0.219971	1.03509
chr5	98680001	98720000	0.0334156	0.652753	0.731959	1.06344
chr5	99080001	99120000	0.047699	0.596269	0.69095	1.58231
chr5	99760001	99800000	0.0107288	0.817447	0.86709	0.357938
chr5	100320001	100360000	0.166941	0.0121451	0.0607128	0.39297
chr5	100680001	100720000	0.125671	0.0201837	0.0801105	0.297049
chr5	101000001	101040000	0.0829382	0.415675	0.535062	2.19367
chr5	101560001	101600000	-0.0414617	0.202317	0.325599	0.200035
chr5	101880001	101920000	0.118292	0.104039	0.208493	0.932624
chr5	102520001	102560000	0.0342874	0.674745	0.749611	1.99981
chr5	102880001	102920000	0.15236	0.0388053	0.115661	0.700595
chr5	103480001	103520000	0.00189693	0.983483	0.989401	1.84479
chr5	104120001	104160000	-0.0229117	0.673762	0.748924	0.705208
chr5	104640001	104680000	0.0896602	0.00416583	0.0345002	0.0646079
chr5	105160001	105200000	0.0279587	0.664493	0.741507	1.03082
chr5	105480001	105520000	-0.00319763	0.973771	0.982857	2.49533
chr5	106160001	106200000	0.091087	0.0248552	0.0895691	0.211327
chr5	106600001	106640000	0.0109078	0.859658	0.899949	1.46689
chr5	107000001	107040000	-0.0621045	0.253751	0.380212	0.899255
chr5	107720001	107760000	0.103894	0.137791	0.250805	0.946569
chr5	108240001	108280000	0.11785	0.0347405	0.108162	0.515171
chr5	108480001	108520000	0.123067	0.0710935	0.166126	0.888699
chr5	108800001	108840000	0.139542	0.0895839	0.189871	1.29025
chr5	109200001	109240000	0.0683551	0.355762	0.482245	1.55411
chr5	109720001	109760000	0.0109796	0.891599	0.924562	1.7656
chr5	110040001	110080000	0.0523476	0.335763	0.463914	0.563721
chr5	110440001	110480000	-0.00540652	0.92076	0.94773	0.874676
chr5	110840001	110880000	0.0567948	0.337455	0.465318	0.863885
chr5	111480001	111520000	0.172308	0.0402267	0.118223	0.840977
chr5	111840001	111880000	0.153019	0.0346326	0.108009	0.994801
chr5	112320001	112360000	0.143724	0.0908901	0.191682	1.49269
chr5	112960001	113000000	0.034892	0.639927	0.722718	1.44579
chr5	113360001	113400000	0.0822935	0.161258	0.279768	0.910351
chr5	113800001	113840000	0.104275	0.253738	0.380212	1.93997
chr5	114120001	114160000	0.110119	0.10654	0.211566	1.08818
chr5	114600001	114640000	0.0292855	0.623947	0.711516	1.11888
chr5	114920001	114960000	0.072909	0.223992	0.34879	1.1007
chr5	115400001	115440000	0.219805	0.0222545	0.0839221	1.27557
chr5	115800001	115840000	0.0907088	0.492124	0.601663	4.56721
chr5	116360001	116400000	0.035058	0.386922	0.511416	0.572963
chr5	116760001	116800000	0.139051	0.155842	0.272947	1.67205
chr5	117360001	117400000	-0.000366951	0.990651	0.99281	0.249661
chr5	117920001	117960000	0.0673002	0.133722	0.245823	0.441916
chr5	118280001	118320000	0.130835	0.00410078	0.0344186	0.173265
chr5	118760001	118800000	0.162726	0.0105173	0.0564436	0.430232
chr5	119080001	119120000	0.100494	0.0808624	0.179308	0.668895
chr5	119760001	119800000	0.0322891	0.649063	0.729453	1.45418
chr5	120120001	120160000	-0.000836855	0.982179	0.98847	0.442299
chr5	120560001	120600000	-0.0344962	0.275931	0.404548	0.23263
chr5	120920001	120960000	0.165222	0.101151	0.205923	2.19037
chr5	121480001	121520000	0.0621134	0.447379	0.562358	1.82278
chr5	121800001	121840000	-0.0515052	0.187397	0.308341	0.426622
chr5	122360001	122400000	0.0578034	0.42512	0.542663	2.04761
chr5	122680001	122720000	0.119763	0.0601866	0.150453	0.809073
chr5	122960001	123000000	0.111799	0.153503	0.270308	1.03317
chr5	123240001	123280000	0.0593804	0.329395	0.458098	1.16195
chr5	123600001	123640000	0.0613514	0.295936	0.424073	1.28246
chr5	124040001	124080000	0.0963513	0.0485482	0.132821	0.62564
chr5	124600001	124640000	0.0962084	0.0509726	0.136322	0.523217
chr5	125160001	125200000	0.0705495	0.402731	0.523532	1.84005
chr5	125640001	125680000	-0.0258998	0.565322	0.661761	0.796514
chr5	125920001	125960000	0.331556	0.000172146	0.0145098	0.260315
chr5	126600001	126640000	0.0917155	0.0866915	0.186028	0.875007
chr5	126840001	126880000	0.172489	0.0186206	0.0764265	0.660698
chr5	127200001	127240000	0.159919	0.0444207	0.126455	1.36077
chr5	127520001	127560000	0.015408	0.815125	0.86516	0.948926
chr5	128200001	128240000	0.11561	0.0503236	0.13551	0.557496
chr5	128600001	128640000	0.0536493	0.525676	0.630605	1.77284
chr5	129200001	129240000	0.0453663	0.132271	0.244157	0.181113
chr5	130040001	130080000	0.0185779	0.695706	0.767796	0.647385
chr5	130440001	130480000	-0.00262857	0.94049	0.960512	0.421347
chr5	130760001	130800000	0.169729	0.0408921	0.119432	1.18511
chr5	131360001	131400000	0.145097	0.0335619	0.105818	0.976017
chr5	131720001	131760000	0.0780805	0.0920264	0.193708	0.6683
chr5	132400001	132440000	0.263059	0.00112372	0.0225439	0.482103
chr5	132680001	132720000	0.133035	0.0966844	0.199793	2.26578
chr5	133280001	133320000	0.132849	0.0168098	0.0722223	0.419052
chr5	134240001	134280000	0.304097	0.0030939	0.030731	1.17343
chr5	134760001	134800000	0.0757836	0.229741	0.355535	1.18715
chr5	135160001	135200000	0.0753234	0.187638	0.308481	0.898743
chr5	135520001	135560000	0.126248	0.0845211	0.183973	1.21844
chr5	136080001	136120000	0.107637	0.0721697	0.167646	0.652473
chr5	136600001	136640000	-0.00546368	0.944283	0.96207	2.45907
chr5	136920001	136960000	0.181262	0.0345659	0.107942	1.3567
chr5	137480001	137520000	0.300884	0.00205901	0.0265288	1.16648
chr5	137880001	137920000	0.438298	0.00187698	0.0261107	1.56498
chr5	138240001	138280000	0.196122	0.00734341	0.0456951	1.08484
chr5	138600001	138640000	0.365195	0.000377667	0.0166414	0.488535
chr5	139120001	139160000	0.110381	0.0145174	0.0666767	0.487607
chr5	139560001	139600000	0.230734	0.00066969	0.017595	0.312342
chr5	140160001	140200000	0.135777	0.167619	0.28639	2.68861
chr5	140440001	140480000	0.119031	0.249154	0.375672	3.60457
chr5	141000001	141040000	0.283968	0.000447727	0.0166414	0.322421
chr5	141320001	141360000	0.129263	0.0877864	0.187347	1.99627
chr5	141960001	142000000	0.0592388	0.223551	0.348482	0.90455
chr5	142320001	142360000	0.099829	0.0836045	0.182599	0.836879
chr5	142800001	142840000	0.090459	0.087159	0.18653	0.703198
chr5	143520001	143560000	0.206292	0.0473931	0.131259	1.39564
chr5	143840001	143880000	0.0701483	0.135382	0.247975	0.505202
chr5	144200001	144240000	-0.0445	0.667364	0.743658	3.17759
chr5	144640001	144680000	0.155633	0.0353005	0.109433	0.707902
chr5	145040001	145080000	0.0309642	0.485113	0.59541	0.658157
chr5	145440001	145480000	0.235896	0.0200057	0.0797481	1.69421
chr5	145880001	145920000	0.314563	0.00316588	0.0309929	0.714516
chr5	146320001	146360000	0.0642698	0.239134	0.365155	0.969168
chr5	146760001	146800000	0.111647	0.0323333	0.104247	0.62677
chr5	146960001	147000000	0.254579	0.0196325	0.0787727	2.31636
chr5	147800001	147840000	0.108731	0.0450426	0.127764	0.582212
chr5	148080001	148120000	0.128392	0.0269323	0.09434	0.519119
chr5	148680001	148720000	0.0555998	0.0432754	0.124479	0.203488
chr5	148960001	149000000	0.138008	0.0167218	0.0720736	0.676956
chr5	149400001	149440000	0.105676	0.038521	0.115125	0.730595
chr5	149800001	149840000	0.456571	0.000226692	0.0152878	0.750542
chr5	150360001	150400000	0.143992	0.0880934	0.187465	1.94333
chr5	151160001	151200000	0.336448	0.000611365	0.0170746	0.367033
chr5	151880001	151920000	0.0705554	0.468872	0.580644	1.7522
chr5	152520001	152560000	-0.0457769	0.58985	0.684459	1.74297
chr5	152840001	152880000	-0.0599317	0.387451	0.511625	1.3724
chr5	153360001	153400000	0.156644	0.00580599	0.0405152	0.329439
chr5	153800001	153840000	0.132671	0.0234107	0.0864596	0.742591
chr5	154280001	154320000	0.135163	0.0314124	0.102668	0.792125
chr5	154960001	155000000	0.0627499	0.0509754	0.136322	0.157255
chr5	155320001	155360000	0.0629072	0.481447	0.59236	1.82602
chr5	155680001	155720000	0.0406624	0.461314	0.574119	0.87581
chr5	156560001	156600000	0.0102926	0.730028	0.797194	0.279339
chr5	157160001	157200000	0.141339	0.0176994	0.0740878	0.569095
chr5	157440001	157480000	0.0673159	0.295524	0.423701	1.44974
chr5	158080001	158120000	-0.0891908	0.238462	0.364908	1.7197
chr5	158560001	158600000	0.117816	0.0458958	0.128662	0.481967
chr5	159400001	159440000	0.0308167	0.496241	0.604095	0.687083
chr5	159840001	159880000	0.0395475	0.648807	0.729453	2.22119
chr5	160360001	160400000	0.0497798	0.507361	0.613033	1.69842
chr5	160920001	160960000	0.0684357	0.418347	0.537374	1.61369
chr5	161240001	161280000	0.136772	0.17965	0.299706	2.21408
chr5	161600001	161640000	0.0302195	0.754891	0.81838	2.13887
chr5	161920001	161960000	0.0855305	0.0944239	0.197147	0.508306
chr5	162480001	162520000	0.108681	0.00628	0.0423431	0.147007
chr5	162840001	162880000	0.0483697	0.523408	0.628568	1.03423
chr5	163440001	163480000	0.112727	0.0212794	0.0820263	0.276361
chr5	163920001	163960000	-0.0213301	0.761329	0.822933	1.12048
chr5	164360001	164400000	0.0585623	0.334062	0.462401	0.894635
chr5	165000001	165040000	0.0798828	0.40288	0.523602	1.88195
chr5	165320001	165360000	0.0827684	0.316861	0.445722	1.79729
chr5	165760001	165800000	0.0778745	0.385508	0.510403	2.30525
chr5	166400001	166440000	0.0406711	0.389783	0.513597	0.650366
chr5	167000001	167040000	0.0285989	0.643755	0.725694	1.14445
chr5	167640001	167680000	0.0802716	0.0869821	0.186361	0.627793
chr5	167920001	167960000	0.212877	0.000217162	0.0152878	0.142528
chr5	168360001	168400000	0.0256711	0.773215	0.831221	3.72258
chr5	168680001	168720000	0.0614851	0.122029	0.231663	0.484255
[truncated: 3,518 more rows]

## Sheet: 25HD5min.vs.16HD30min
chromosome	begin	end	logOR	pval	qval	disp
chr1	1240001	1280000	0.324758	0.00401368	0.0735663	1.13817
chr1	1560001	1600000	0.267639	0.0120783	0.10696	1.40411
chr1	2080001	2120000	0.155591	0.00119637	0.0488918	0.173702
chr1	2520001	2560000	0.0692556	0.563885	0.697523	2.4946
chr1	2960001	3000000	0.0802209	0.126507	0.290201	0.556231
chr1	3320001	3360000	0.0437231	0.00789768	0.0915367	0.0344452
chr1	4680001	4720000	0.039699	0.654977	0.766385	1.79626
chr1	5520001	5560000	0.0450902	0.170438	0.342436	0.300381
chr1	6040001	6080000	0.0590032	0.365854	0.537976	1.27988
chr1	6720001	6760000	0.147596	0.0326878	0.152708	0.813588
chr1	7280001	7320000	0.0838771	0.161605	0.331688	1.06308
chr1	7680001	7720000	0.0825743	0.118541	0.280925	0.65971
chr1	8000001	8040000	0.166632	0.06308	0.204713	1.76389
chr1	8400001	8440000	0.120528	0.0542077	0.187727	0.909624
chr1	8880001	8920000	0.232455	0.00149474	0.0538986	0.428724
chr1	9280001	9320000	0.114487	0.0709998	0.215921	1.34948
chr1	9640001	9680000	0.143687	0.0351945	0.157352	0.941596
chr1	10520001	10560000	0.132311	0.0251523	0.1378	0.536672
chr1	11040001	11080000	0.35633	0.00011656	0.0327155	0.215565
chr1	11840001	11880000	0.204337	0.0206424	0.128479	1.55768
chr1	12120001	12160000	0.172347	0.0120566	0.10694	0.796212
chr1	14280001	14320000	0.0621556	0.505379	0.650228	2.21024
chr1	14880001	14920000	0.0912304	0.15697	0.326512	1.26792
chr1	15400001	15440000	0.0997058	0.00354415	0.0702103	0.122902
chr1	15840001	15880000	0.138348	0.0725794	0.218325	1.48592
chr1	16320001	16360000	0.0598667	0.430109	0.5916	2.80938
chr1	16800001	16840000	0.0437609	0.391444	0.56108	1.29102
chr1	17200001	17240000	0.077003	0.316739	0.491824	1.38028
chr1	17720001	17760000	0.134979	0.0217648	0.131519	0.741738
chr1	18200001	18240000	0.0101921	0.745031	0.833908	0.510792
chr1	18600001	18640000	0.0477183	0.224407	0.402357	0.706858
chr1	18880001	18920000	0.059254	0.371885	0.543207	1.62362
chr1	19160001	19200000	0.0146154	0.751412	0.8386	1.09406
chr1	19600001	19640000	0.391083	0.00722541	0.0897416	2.40195
chr1	19960001	20000000	0.0435939	0.557235	0.692248	2.35447
chr1	20480001	20520000	0.0816667	0.06558	0.207934	0.614607
chr1	20800001	20840000	0.0887517	0.234858	0.412991	1.85367
chr1	21520001	21560000	0.217895	0.00217888	0.0622879	0.383912
chr1	21960001	22000000	0.320246	0.000972698	0.0488918	0.556868
chr1	22360001	22400000	0.269087	0.000723604	0.0488918	0.32997
chr1	22960001	23000000	0.0781193	0.0537768	0.187184	0.482669
chr1	23280001	23320000	0.0551073	0.21044	0.386397	0.620937
chr1	23600001	23640000	0.193446	0.00337847	0.0698091	0.619968
chr1	24000001	24040000	0.0877198	0.131904	0.296426	1.05535
chr1	24360001	24400000	0.198422	0.00670995	0.0889395	0.401762
chr1	24960001	25000000	0.119566	0.0423394	0.169537	0.81417
chr1	25520001	25560000	0.139433	0.106329	0.264639	1.2827
chr1	26120001	26160000	0.197044	0.0783207	0.227179	3.63159
chr1	26360001	26400000	0.123393	0.0172724	0.12268	0.612776
chr1	26800001	26840000	0.257329	0.0192957	0.125233	1.97862
chr1	27240001	27280000	0.152447	0.0764821	0.224085	1.67262
chr1	27600001	27640000	0.183187	0.0320534	0.151956	1.95179
chr1	27960001	28000000	0.113927	0.0722516	0.217702	1.16825
chr1	28520001	28560000	0.101548	0.0262841	0.140089	0.48185
chr1	28960001	29000000	0.21664	9.98655e-05	0.0324093	0.101995
chr1	29520001	29560000	0.111526	0.141068	0.306286	1.39166
chr1	30240001	30280000	-0.0188288	0.848895	0.901915	3.61372
chr1	30560001	30600000	0.0332345	0.231583	0.409686	0.201617
chr1	31160001	31200000	0.11418	0.0766937	0.224134	0.826831
chr1	31400001	31440000	0.206899	0.0195917	0.125537	1.48174
chr1	32080001	32120000	0.0294144	0.523749	0.666711	0.943494
chr1	32840001	32880000	0.266602	0.00877319	0.0950917	1.61964
chr1	33320001	33360000	0.215918	0.0332551	0.15384	2.25109
chr1	33560001	33600000	0.0968391	0.117451	0.279715	1.23518
chr1	34080001	34120000	0.0359479	0.422875	0.584272	0.552925
chr1	34600001	34640000	0.0684124	0.339512	0.513738	1.58363
chr1	34880001	34920000	0.0059549	0.823338	0.885748	0.322017
chr1	35200001	35240000	0.165357	0.00863755	0.0949566	0.405153
chr1	35600001	35640000	0.235418	0.00376284	0.0725797	0.877533
chr1	36000001	36040000	0.190666	0.0524479	0.184773	2.54261
chr1	36240001	36280000	0.0260206	0.309483	0.485343	0.267625
chr1	36520001	36560000	0.223131	0.0129244	0.108861	1.45751
chr1	36920001	36960000	0.0653523	0.151472	0.319813	0.463656
chr1	37480001	37520000	0.0715688	0.441272	0.600814	3.45678
chr1	37920001	37960000	0.10988	0.129545	0.29339	1.33901
chr1	38480001	38520000	0.236189	0.0131098	0.110085	1.18645
chr1	38960001	39000000	0.16073	0.0478861	0.179972	1.60466
chr1	39280001	39320000	0.0573076	0.0770086	0.224673	0.294695
chr1	39520001	39560000	0.256727	0.00716564	0.0897416	1.4527
chr1	40000001	40040000	0.100394	0.0201062	0.127224	0.346019
chr1	40520001	40560000	0.255808	0.0187328	0.125233	2.04389
chr1	40880001	40920000	0.193769	0.0468297	0.177811	1.86381
chr1	41480001	41520000	0.225163	0.0660895	0.209069	3.15545
chr1	41960001	42000000	0.0874134	0.0866575	0.238428	0.714894
chr1	42600001	42640000	0.0494737	0.443429	0.602011	1.06994
chr1	43200001	43240000	0.168012	0.0473196	0.178956	1.44848
chr1	43640001	43680000	0.156023	0.0149728	0.114729	0.742142
chr1	43880001	43920000	0.0952273	0.0888643	0.241035	1.13815
chr1	44440001	44480000	0.118291	0.0137967	0.110659	0.406055
chr1	45160001	45200000	0.110102	0.0307781	0.149944	0.364833
chr1	46040001	46080000	0.213523	0.00227516	0.0622879	0.408197
chr1	46720001	46760000	0.266564	0.00560364	0.0833296	0.955193
chr1	47160001	47200000	0.141728	0.0566907	0.192233	1.1113
chr1	47600001	47640000	0.17923	0.0145418	0.11326	0.678166
chr1	48200001	48240000	0.0279311	0.508664	0.65278	0.640283
chr1	48680001	48720000	-0.0308437	0.43981	0.599539	0.406974
chr1	49000001	49040000	0.0195588	0.1918	0.366146	0.0467455
chr1	49320001	49360000	0.0430131	0.66804	0.776893	2.07908
chr1	50480001	50520000	0.0585768	0.327837	0.50227	0.893413
chr1	50800001	50840000	0.0942609	0.0220937	0.132309	0.169058
chr1	51200001	51240000	0.0352562	0.462346	0.617589	0.653147
chr1	51720001	51760000	0.143785	0.099232	0.256183	1.8942
chr1	52480001	52520000	0.189428	0.00257293	0.0639407	0.384419
chr1	52800001	52840000	0.157747	0.0242613	0.136294	0.780797
chr1	53160001	53200000	0.0241818	0.505649	0.650271	0.631071
chr1	53640001	53680000	0.040757	0.60234	0.727316	1.81802
chr1	54200001	54240000	0.0889107	0.0673844	0.210615	0.599457
chr1	54520001	54560000	0.118528	0.0598837	0.198784	0.965275
chr1	54960001	55000000	0.206361	0.00110125	0.0488918	0.346217
chr1	55280001	55320000	0.179736	0.0342191	0.156151	1.47727
chr1	55800001	55840000	0.0454184	0.379172	0.549827	0.823723
chr1	56320001	56360000	0.0756024	0.245653	0.424494	1.02683
chr1	56600001	56640000	0.0643691	0.134687	0.299812	0.468952
chr1	57200001	57240000	0.100914	0.208483	0.384757	1.3818
chr1	57840001	57880000	0.178492	0.0517429	0.183292	1.74942
chr1	58160001	58200000	0.121679	0.00492814	0.0782175	0.204331
chr1	58640001	58680000	0.0849252	0.108055	0.26661	0.704219
chr1	59160001	59200000	0.0731425	0.40812	0.574225	1.8915
chr1	59720001	59760000	0.104578	0.0560481	0.190934	0.608004
chr1	60240001	60280000	-0.0494864	0.273905	0.452179	0.288087
chr1	61240001	61280000	0.0813555	0.330647	0.505453	1.98413
chr1	62120001	62160000	0.115448	0.0201722	0.127334	0.41719
chr1	62320001	62360000	-0.00763042	0.868047	0.916032	0.913489
chr1	62600001	62640000	0.268189	0.00234613	0.0622879	0.814007
chr1	62880001	62920000	0.221565	0.00111498	0.0488918	0.270196
chr1	63280001	63320000	0.056021	0.442276	0.60129	1.63887
chr1	64040001	64080000	0.0338371	0.520723	0.664638	0.682699
chr1	64680001	64720000	0.190382	0.168708	0.340441	3.38949
chr1	65280001	65320000	0.0728815	0.398357	0.566426	2.54673
chr1	65680001	65720000	0.0490494	0.308861	0.484996	0.795197
chr1	66160001	66200000	0.0523985	0.32601	0.500444	0.552526
chr1	66920001	66960000	0.0958999	0.16042	0.330476	1.00028
chr1	67200001	67240000	0.0496772	0.49492	0.64134	1.19765
chr1	67640001	67680000	-0.0624247	0.220083	0.396927	0.744642
chr1	67960001	68000000	-0.0138639	0.758574	0.843081	0.858166
chr1	68240001	68280000	-0.00253901	0.970972	0.981647	2.05782
chr1	68560001	68600000	0.101208	0.277574	0.455767	2.61905
chr1	68880001	68920000	0.0382333	0.579901	0.710327	1.08029
chr1	69240001	69280000	0.179094	0.000214047	0.0362666	0.0545239
chr1	69720001	69760000	0.0180751	0.756841	0.842433	0.878223
chr1	70200001	70240000	0.0832509	0.106993	0.265366	0.314876
chr1	70640001	70680000	0.0896238	0.122296	0.285213	0.756224
chr1	70960001	71000000	0.102585	0.0900754	0.242531	0.729581
chr1	71520001	71560000	0.00595813	0.911548	0.94477	0.480804
chr1	72000001	72040000	0.175521	0.0597368	0.198535	1.06412
chr1	72600001	72640000	0.225034	0.0122393	0.107363	0.525173
chr1	73080001	73120000	0.00286658	0.979098	0.987599	2.0636
chr1	73560001	73600000	0.144837	0.0672596	0.210477	0.886413
chr1	74160001	74200000	0.0221457	0.878533	0.922439	4.72014
chr1	74480001	74520000	0.105256	0.184511	0.357175	1.07476
chr1	75200001	75240000	0.0176411	0.774539	0.853602	0.664938
chr1	75680001	75720000	0.102829	0.0355969	0.15825	0.290415
chr1	76280001	76320000	0.181187	0.0253925	0.138156	0.640661
chr1	76600001	76640000	0.0774399	0.122963	0.285998	0.5564
chr1	77320001	77360000	0.0844005	0.212806	0.388501	1.19616
chr1	77600001	77640000	0.0323337	0.52972	0.671011	0.626979
chr1	78000001	78040000	0.242757	0.00254892	0.0639407	0.522196
chr1	78560001	78600000	-0.0476236	0.433111	0.593953	0.90965
chr1	79080001	79120000	0.163135	0.147293	0.314015	1.75114
chr1	79680001	79720000	0.0557255	0.436736	0.597051	1.02742
chr1	80640001	80680000	-0.0602636	0.459415	0.615053	1.07471
chr1	81240001	81280000	0.0649307	0.377025	0.548956	1.05593
chr1	81760001	81800000	0.126821	0.0825931	0.232852	1.22633
chr1	82480001	82520000	0.13428	0.173385	0.345553	1.91045
chr1	83160001	83200000	0.104891	0.245679	0.424494	1.39831
chr1	83960001	84000000	0.106223	0.432092	0.592998	2.72118
chr1	84320001	84360000	0.20453	0.0917364	0.244734	1.81913
chr1	84880001	84920000	-0.046745	0.453273	0.608958	1.28856
chr1	85400001	85440000	0.134606	0.00100071	0.0488918	0.0919875
chr1	85720001	85760000	0.105688	0.0653367	0.207641	0.536374
chr1	86360001	86400000	0.114125	0.0355433	0.15825	0.390763
chr1	86800001	86840000	0.101506	0.0841673	0.235992	0.503109
chr1	87200001	87240000	0.206018	0.0327563	0.152761	1.33775
chr1	87560001	87600000	0.136262	0.26219	0.441805	2.8413
chr1	88040001	88080000	0.0108633	0.856742	0.907923	1.14174
chr1	88560001	88600000	0.137984	0.00747335	0.0904212	0.215776
chr1	89080001	89120000	0.0791039	0.0886655	0.240918	0.399539
chr1	89400001	89440000	-0.0177528	0.814843	0.880605	1.50229
chr1	89920001	89960000	0.053651	0.363101	0.535336	0.772755
chr1	90200001	90240000	0.0287484	0.366424	0.538144	0.375909
chr1	90480001	90520000	0.0609013	0.250901	0.430551	0.580874
chr1	91160001	91200000	-0.00022355	0.995857	0.998028	0.622212
chr1	91640001	91680000	0.161318	0.00774091	0.0915367	0.404154
chr1	92400001	92440000	0.10005	0.111737	0.271615	0.823905
chr1	92760001	92800000	0.0335109	0.546123	0.684298	1.01141
chr1	93280001	93320000	0.111811	0.10246	0.260746	0.946282
chr1	93720001	93760000	0.242779	0.00526615	0.081382	0.846602
chr1	94040001	94080000	0.0876075	0.081598	0.231215	0.769083
chr1	94320001	94360000	0.0335993	0.620617	0.741434	1.11845
chr1	94920001	94960000	0.125543	0.0381704	0.162445	0.569107
chr1	95280001	95320000	0.122105	0.00195254	0.0595148	0.138988
chr1	95720001	95760000	0.11842	0.11103	0.270562	0.951209
chr1	96360001	96400000	0.073204	0.188852	0.362524	0.61272
chr1	96680001	96720000	-0.0153539	0.725469	0.820328	0.522081
chr1	97280001	97320000	0.191055	0.0568734	0.192615	1.37661
chr1	98520001	98560000	0.109736	0.0640979	0.206121	0.45406
chr1	98920001	98960000	-0.00988417	0.903111	0.938847	1.55318
chr1	99240001	99280000	0.108992	0.178086	0.349893	1.08446
chr1	99640001	99680000	0.0404951	0.377874	0.549481	0.473757
chr1	100200001	100240000	0.056692	0.418916	0.581872	0.859591
chr1	100560001	100600000	0.0372669	0.514853	0.659035	1.23736
chr1	100920001	100960000	0.0305643	0.714858	0.81183	2.04837
chr1	101320001	101360000	0.150571	0.0435476	0.17191	0.605913
chr1	101920001	101960000	0.052239	0.643496	0.757288	2.275
chr1	102920001	102960000	0.020167	0.780283	0.857022	0.937979
chr1	103440001	103480000	0.193209	0.0513171	0.18301	0.937403
chr1	104840001	104880000	0.0992482	0.267549	0.446077	1.52874
chr1	105160001	105200000	0.112311	0.265987	0.444582	1.45231
chr1	105640001	105680000	0.0835318	0.212537	0.388174	0.685045
chr1	106320001	106360000	0.138537	0.204867	0.38094	1.42942
chr1	106800001	106840000	0.0986057	0.0536039	0.187054	0.333331
chr1	107080001	107120000	0.0106963	0.786728	0.861489	0.404197
chr1	107680001	107720000	0.0128483	0.790163	0.86329	0.574317
chr1	108280001	108320000	0.0763153	0.0495606	0.181558	0.206069
chr1	108720001	108760000	-0.141114	0.229656	0.408319	0.837353
chr1	109200001	109240000	0.0744365	0.048163	0.180057	0.203941
chr1	109600001	109640000	0.0874844	0.299827	0.476425	2.58018
chr1	110040001	110080000	0.0229845	0.638038	0.753597	0.914274
chr1	110560001	110600000	0.0212365	0.715418	0.812299	1.02234
chr1	111040001	111080000	0.0320463	0.711847	0.809184	2.71754
chr1	111320001	111360000	0.0548628	0.451824	0.607831	1.43084
chr1	111640001	111680000	0.127339	0.0592451	0.197257	0.839834
chr1	111960001	112000000	0.174348	0.0797643	0.228488	1.79603
chr1	112280001	112320000	0.105614	0.213919	0.390017	2.19391
chr1	112880001	112920000	0.132813	0.0224408	0.132309	0.506439
chr1	113240001	113280000	0.299756	0.000824656	0.0488918	0.48727
chr1	113640001	113680000	0.209524	0.0162674	0.119704	1.05539
chr1	114480001	114520000	0.0235116	0.705687	0.804895	1.40937
chr1	114840001	114880000	0.0689534	0.136359	0.301108	0.594416
chr1	115200001	115240000	0.00693304	0.878407	0.922439	0.705419
chr1	115640001	115680000	0.107154	0.211742	0.387161	1.44288
chr1	116120001	116160000	0.0648068	0.373366	0.545081	1.55647
chr1	116640001	116680000	0.0659779	0.440927	0.600492	1.66253
chr1	117040001	117080000	0.0345364	0.624242	0.743833	1.12967
chr1	117600001	117640000	0.177841	0.00951031	0.0977065	0.530634
chr1	118040001	118080000	0.0422591	0.509588	0.653509	1.33679
chr1	118480001	118520000	0.0134167	0.754361	0.840512	0.372055
chr1	119240001	119280000	0.0914599	0.0604177	0.199589	0.429389
chr1	119520001	119560000	0.0626525	0.24475	0.423685	0.660462
chr1	120120001	120160000	-0.0283131	0.299283	0.475698	0.242604
chr1	120400001	120440000	-0.0392934	0.386811	0.556753	0.498517
chr1	145360001	145400000	0.211566	0.010725	0.101318	0.386032
chr1	146720001	146760000	0.0718006	0.292442	0.469285	1.22612
chr1	147120001	147160000	0.0420654	0.172135	0.344582	0.326338
chr1	150160001	150200000	0.18106	0.0527903	0.185289	2.02465
chr1	150480001	150520000	0.226009	0.00740427	0.090164	1.02645
chr1	150960001	151000000	0.243568	0.00154551	0.0548564	0.471214
chr1	151240001	151280000	0.162734	0.0172008	0.12268	0.907609
chr1	152000001	152040000	0.110388	0.218601	0.39538	1.64098
chr1	152440001	152480000	-0.196591	0.0136065	0.110659	0.687588
chr1	152840001	152880000	0.0224745	0.791974	0.86487	1.55182
chr1	153240001	153280000	-0.000518624	0.955019	0.971035	0.0248736
chr1	153600001	153640000	0.220319	0.00233935	0.0622879	0.529207
chr1	153960001	154000000	0.276604	0.00699353	0.0894293	1.69738
chr1	154280001	154320000	0.0582328	0.0609488	0.200629	0.249046
chr1	155160001	155200000	0.184728	0.00350336	0.0701499	0.357259
chr1	155840001	155880000	0.193923	0.00541669	0.08225	0.727575
chr1	156280001	156320000	0.125749	0.0693532	0.21343	1.32271
chr1	156560001	156600000	0.0710078	0.0847924	0.236503	0.555599
chr1	157120001	157160000	0.173175	0.123065	0.286114	3.22224
chr1	157480001	157520000	-0.00601435	0.828479	0.889072	0.293953
chr1	157880001	157920000	0.128291	0.115346	0.277196	1.74036
chr1	158120001	158160000	0.00165382	0.982098	0.989451	1.50586
chr1	158440001	158480000	0.111568	0.193155	0.367697	1.57234
chr1	159040001	159080000	0.0165972	0.770879	0.85161	0.677123
chr1	160000001	160040000	0.135904	0.0366407	0.158795	0.874116
chr1	160360001	160400000	0.179608	7.04236e-05	0.0324093	0.0511683
chr1	161120001	161160000	0.079996	0.187517	0.360338	1.23117
chr1	161400001	161440000	0.17916	0.162388	0.332182	1.5813
chr1	161720001	161760000	0.051276	0.5914	0.719823	2.02013
chr1	162520001	162560000	0.119065	0.0362054	0.158274	0.615545
chr1	162800001	162840000	0.0215393	0.508071	0.652561	0.238862
chr1	163280001	163320000	0.220275	0.0897953	0.242349	2.03672
chr1	164120001	164160000	-0.0836055	0.219438	0.396022	0.937751
chr1	164760001	164800000	0.139416	0.0946806	0.249095	1.55904
chr1	165080001	165120000	-0.0293836	0.609541	0.732282	0.749611
chr1	165560001	165600000	0.209151	8.41191e-05	0.0324093	0.0697739
chr1	165880001	165920000	0.107232	0.0922811	0.245793	0.989827
chr1	166400001	166440000	0.171903	0.0113209	0.10375	0.413281
chr1	166800001	166840000	0.163416	0.0554473	0.189903	1.17468
chr1	167480001	167520000	0.0600257	0.172728	0.345467	0.568412
chr1	168040001	168080000	0.19794	0.0579778	0.194564	2.00005
chr1	168560001	168600000	0.0219202	0.748027	0.835905	1.21602
chr1	169040001	169080000	0.0383846	0.501511	0.646759	0.934603
chr1	169320001	169360000	0.113363	0.26707	0.445683	1.82918
chr1	169800001	169840000	0.0702711	0.60837	0.731236	3.47432
chr1	170640001	170680000	-0.0369866	0.521334	0.665171	0.859601
chr1	170880001	170920000	0.077652	0.420793	0.583148	2.39886
chr1	171560001	171600000	0.205291	0.0013299	0.0524074	0.248068
chr1	171960001	172000000	0.110318	0.143642	0.309318	1.41008
chr1	172400001	172440000	0.0619356	0.286542	0.464537	0.680701
chr1	172680001	172720000	-0.0594501	0.175988	0.348166	0.313498
chr1	173360001	173400000	0.0859677	0.179539	0.351123	0.928992
chr1	173800001	173840000	0.153722	0.0433802	0.171685	1.11855
chr1	174200001	174240000	-0.00701705	0.905818	0.940598	0.871072
chr1	174680001	174720000	0.121196	0.115313	0.277196	1.1528
chr1	174960001	175000000	0.0508628	0.294175	0.470707	0.628044
chr1	175320001	175360000	0.0636687	0.439806	0.599539	2.27281
chr1	176040001	176080000	0.0378449	0.389105	0.55918	0.483106
chr1	176320001	176360000	0.116622	0.0699802	0.214014	0.667692
chr1	176840001	176880000	0.147799	0.00588841	0.083944	0.179424
chr1	177160001	177200000	0.047424	0.545233	0.683803	1.80729
chr1	177920001	177960000	0.065947	0.29313	0.469941	0.876544
chr1	178480001	178520000	0.0585213	0.107407	0.265843	0.288013
chr1	179000001	179040000	0.223296	0.00587167	0.0839223	0.560188
chr1	179320001	179360000	0.0644619	0.234587	0.412828	0.900504
chr1	179800001	179840000	0.149759	0.054653	0.188568	1.19851
chr1	180120001	180160000	0.137588	0.0362273	0.158274	0.783915
chr1	180440001	180480000	0.0484268	0.547652	0.685375	1.85628
chr1	180840001	180880000	0.134528	0.114885	0.276778	1.72611
chr1	181120001	181160000	0.0776186	0.000441219	0.0425365	0.0238848
chr1	181400001	181440000	0.126563	0.0114072	0.103907	0.317396
chr1	182000001	182040000	0.111846	0.084815	0.236503	0.787482
chr1	182360001	182400000	0.0740583	0.311031	0.486658	1.72141
chr1	182800001	182840000	0.0758279	0.153242	0.322449	0.486233
chr1	183200001	183240000	0.0561088	0.199111	0.373893	0.700371
chr1	183600001	183640000	0.106307	0.0140747	0.111594	0.220856
chr1	183880001	183920000	0.0253282	0.333405	0.507995	0.232917
chr1	184200001	184240000	0.0984448	0.0844598	0.2364	0.75133
chr1	184680001	184720000	0.0590529	0.135513	0.300252	0.275465
chr1	185160001	185200000	0.175347	0.00352442	0.0701958	0.24182
chr1	185640001	185680000	0.078355	0.237633	0.416462	0.81351
chr1	186240001	186280000	0.223967	0.0497096	0.181672	1.06317
chr1	186960001	187000000	-0.00469654	0.942213	0.963874	0.797548
chr1	187240001	187280000	-0.00761332	0.897902	0.935371	0.815763
chr1	187840001	187880000	0.0732222	0.306758	0.482986	0.966484
chr1	188440001	188480000	0.118647	0.11652	0.278647	0.792596
chr1	188720001	188760000	0.132353	0.0262618	0.140089	0.331742
chr1	189120001	189160000	0.232225	0.0520026	0.183791	1.44169
chr1	189640001	189680000	0.0825607	0.136446	0.301108	0.43527
chr1	190320001	190360000	0.0188364	0.846367	0.900387	1.60255
chr1	190560001	190600000	0.150218	0.205693	0.381672	1.94169
chr1	191080001	191120000	0.115057	0.0788479	0.227954	0.483582
chr1	191840001	191880000	0.0649314	0.116591	0.278698	0.21007
chr1	192400001	192440000	0.00405691	0.963726	0.976828	1.45835
chr1	193080001	193120000	0.0311111	0.729492	0.823172	1.7965
chr1	193720001	193760000	0.0423988	0.527659	0.669853	1.05666
chr1	194040001	194080000	0.0636739	0.417735	0.5811	1.31599
chr1	194280001	194320000	0.082062	0.137105	0.301839	0.401619
chr1	195040001	195080000	0.116874	0.287597	0.465557	2.22742
chr1	195400001	195440000	0.00195066	0.954166	0.970806	0.26661
chr1	195840001	195880000	0.0673351	0.0734837	0.219259	0.223731
chr1	196280001	196320000	-0.0999109	0.114091	0.275346	0.684866
chr1	196640001	196680000	0.0125363	0.854551	0.906646	0.673738
chr1	197080001	197120000	-0.0307718	0.52423	0.667015	0.511401
chr1	197320001	197360000	0.131604	0.0499107	0.181672	0.600118
chr1	197880001	197920000	0.0907852	0.0629421	0.204713	0.358213
chr1	198400001	198440000	0.0258982	0.721798	0.817356	1.38828
chr1	198720001	198760000	0.0210636	0.750646	0.838153	0.926159
chr1	199080001	199120000	0.0681722	0.182121	0.354038	0.559368
chr1	199520001	199560000	0.0190859	0.838244	0.894959	1.65002
chr1	200000001	200040000	0.0378294	0.470768	0.624333	1.11783
chr1	200480001	200520000	0.129115	0.0123873	0.107454	0.32388
chr1	200840001	200880000	0.267997	0.0296129	0.147561	3.11407
chr1	201400001	201440000	0.088099	0.234275	0.412418	2.06155
chr1	201800001	201840000	0.130879	0.0375527	0.161145	0.960683
chr1	202120001	202160000	0.174091	0.0255365	0.13853	1.08609
chr1	202680001	202720000	0.181469	0.0505779	0.182244	2.17685
chr1	202960001	203000000	0.218958	0.0267281	0.140571	1.95356
chr1	203200001	203240000	0.0738014	0.0639933	0.206076	0.491476
chr1	203800001	203840000	0.214791	0.00131844	0.0523297	0.276884
chr1	204080001	204120000	0.102516	0.0448135	0.174005	0.732191
chr1	204480001	204520000	0.0758842	0.254289	0.434473	1.57452
chr1	204920001	204960000	0.0636904	0.0550402	0.18943	0.346681
chr1	205200001	205240000	0.105173	0.0501227	0.181672	0.888039
chr1	206520001	206560000	0.111461	0.24845	0.427542	0.782174
chr1	206840001	206880000	0.0867746	0.275694	0.453625	2.46266
chr1	207200001	207240000	0.100325	0.0711636	0.216136	0.5404
chr1	207960001	208000000	0.166757	0.033807	0.154778	0.788168
chr1	208400001	208440000	0.141439	0.0686221	0.212313	1.60667
chr1	208800001	208840000	0.020213	0.753812	0.840211	1.18107
chr1	209360001	209400000	0.027246	0.530577	0.671348	0.583703
chr1	209960001	210000000	0.0767978	0.25695	0.437353	0.789227
chr1	210560001	210600000	0.0149418	0.85543	0.90723	1.83698
chr1	211320001	211360000	0.0434547	0.407637	0.573707	0.679945
chr1	211840001	211880000	-0.0122946	0.849533	0.902363	1.44945
chr1	212200001	212240000	-0.0120805	0.863877	0.912679	1.65918
chr1	212600001	212640000	-0.021268	0.174457	0.346217	0.06292
chr1	212880001	212920000	0.040013	0.353871	0.527222	0.793543
chr1	213200001	213240000	0.0297086	0.691423	0.794539	1.51777
chr1	214320001	214360000	0.035846	0.284593	0.46272	0.306624
chr1	214800001	214840000	0.0522049	0.350786	0.524183	0.737052
chr1	215280001	215320000	0.0769427	0.0610917	0.20098	0.284022
chr1	215720001	215760000	0.127365	0.136066	0.300872	1.03739
chr1	216400001	216440000	-0.00396585	0.912776	0.945644	0.317191
chr1	216880001	216920000	0.129496	0.0210656	0.129229	0.372558
chr1	217520001	217560000	0.0307668	0.442227	0.60129	0.403944
chr1	217920001	217960000	0.0885372	0.0571033	0.192802	0.294033
chr1	218360001	218400000	0.0340853	0.788199	0.862283	2.68337
chr1	219240001	219280000	0.210813	0.101498	0.259003	2.62047
chr1	220000001	220040000	0.0308203	0.670694	0.778829	1.39777
chr1	220360001	220400000	0.135029	0.0896117	0.242228	1.24338
chr1	220960001	221000000	0.05043	0.489394	0.637541	1.08153
chr1	221600001	221640000	0.0221703	0.628665	0.746898	0.519217
chr1	222320001	222360000	0.102853	0.0437111	0.17191	0.440623
chr1	222920001	222960000	0.145944	0.0317074	0.151323	0.602609
chr1	223280001	223320000	0.0693734	0.308002	0.484254	1.1024
chr1	223880001	223920000	0.0751355	0.259719	0.439936	0.878733
chr1	224280001	224320000	0.0424141	0.239241	0.417821	0.377915
chr1	224600001	224640000	0.231222	0.00452205	0.0767591	0.680672
chr1	225120001	225160000	0.213042	0.00800189	0.0915534	0.567457
chr1	225600001	225640000	0.0906288	0.0636469	0.205826	0.404223
chr1	226240001	226280000	0.0568632	0.108521	0.267639	0.349744
chr1	226560001	226600000	0.186161	0.027241	0.14179	1.50608
chr1	227080001	227120000	0.15684	0.00012227	0.0327155	0.0431571
chr1	227640001	227680000	0.14889	0.212876	0.388501	2.80482
chr1	228160001	228200000	0.078422	0.0827094	0.232903	0.47
chr1	228760001	228800000	0.206015	0.0755015	0.222315	1.04068
chr1	229360001	229400000	0.119366	0.168413	0.340334	2.32568
chr1	229760001	229800000	0.2285	0.00686754	0.0889395	0.722736
chr1	230440001	230480000	0.191558	0.0384716	0.162445	1.51131
chr1	230760001	230800000	0.124943	0.00421036	0.0750914	0.194237
chr1	231440001	231480000	0.0865355	0.0711834	0.216136	0.439855
chr1	231760001	231800000	-0.032796	0.548345	0.685375	0.923402
chr1	232280001	232320000	0.247092	0.00436167	0.0754337	0.897642
chr1	232760001	232800000	0.151976	0.0361147	0.158274	0.958192
chr1	233400001	233440000	-0.016105	0.859486	0.909607	1.66636
chr1	234240001	234280000	0.0480245	0.252502	0.432491	0.43548
chr1	234600001	234640000	0.0873734	0.0760122	0.223064	0.491813
chr1	235240001	235280000	0.247675	0.0181061	0.124347	0.898682
chr1	235640001	235680000	0.191209	0.0114956	0.104312	0.804532
chr1	236200001	236240000	0.0553069	0.453017	0.608841	1.56079
chr1	236680001	236720000	0.0953643	0.309024	0.484996	2.26666
chr1	237000001	237040000	0.108575	0.359529	0.53206	4.13331
chr1	237960001	238000000	0.0239269	0.647878	0.761086	0.524546
chr1	238360001	238400000	0.098273	0.128693	0.292277	0.877778
chr1	238840001	238880000	0.0208562	0.764444	0.847216	1.30357
chr1	239120001	239160000	0.0423094	0.412324	0.57681	0.633442
chr1	239560001	239600000	0.0953884	0.0878206	0.239617	0.539275
chr1	240120001	240160000	0.0777574	0.175431	0.347398	0.513718
chr1	240840001	240880000	-0.0803043	0.371079	0.542603	2.20803
chr1	241680001	241720000	-0.00547344	0.952303	0.970241	1.7966
chr1	242040001	242080000	0.11288	0.128969	0.292452	1.12622
chr1	242600001	242640000	0.0462998	0.604015	0.727905	1.87863
chr1	243200001	243240000	0.138137	0.0496925	0.181672	0.587473
chr1	243480001	243520000	0.0620879	0.248995	0.428213	0.599294
chr1	244120001	244160000	0.081293	0.118934	0.281614	0.796872
chr1	244440001	244480000	0.0903531	0.0748891	0.221179	0.511587
chr1	244960001	245000000	0.196492	0.051625	0.183161	2.68579
chr1	245240001	245280000	0.0570471	0.534085	0.674383	2.91882
chr1	245560001	245600000	0.0866021	0.255875	0.436371	2.21856
chr1	246160001	246200000	0.157502	0.00775502	0.0915367	0.315203
chr1	246640001	246680000	0.0110125	0.863765	0.912679	1.21476
chr1	246960001	247000000	0.0817254	0.134002	0.299005	0.774454
chr1	247680001	247720000	-0.0635465	0.237539	0.41643	0.768615
chr1	248080001	248120000	0.0492122	0.280606	0.458561	0.366427
chr1	248480001	248520000	0.0769141	0.21801	0.394866	0.664061
chr2	640001	680000	0.0754978	0.0834563	0.234434	0.356894
chr2	1160001	1200000	0.263297	0.00556517	0.0829812	0.794853
chr2	1520001	1560000	0.121994	0.317737	0.492391	4.1968
chr2	1840001	1880000	0.056537	0.264699	0.443642	0.547152
chr2	2280001	2320000	0.013496	0.802596	0.872153	0.897864
chr2	2520001	2560000	0.0326184	0.415357	0.579399	0.471487
chr2	3400001	3440000	0.0241813	0.847296	0.901028	5.16607
chr2	3720001	3760000	0.00211568	0.963367	0.976643	0.501984
chr2	4760001	4800000	0.165765	0.103419	0.261647	1.28292
chr2	5480001	5520000	0.084541	0.0146212	0.113294	0.120941
chr2	5800001	5840000	0.186594	0.034908	0.156719	1.20855
chr2	6040001	6080000	0.131371	0.142396	0.307717	1.76057
chr2	6440001	6480000	0.125061	0.0411297	0.166848	0.57773
chr2	6920001	6960000	0.0649442	0.177108	0.349453	0.375973
chr2	7200001	7240000	0.0135729	0.679054	0.785915	0.245436
chr2	7560001	7600000	0.0724282	0.304769	0.481229	1.44134
chr2	7800001	7840000	0.053214	0.475484	0.627157	1.71259
chr2	8520001	8560000	0.031724	0.216823	0.393361	0.219278
chr2	8840001	8880000	0.0692098	0.262096	0.441805	0.805084
chr2	9240001	9280000	0.0466784	0.527104	0.669437	2.06313
chr2	9560001	9600000	0.18769	0.00723854	0.0897416	0.619372
chr2	10200001	10240000	0.0266051	0.662743	0.77236	1.3196
chr2	10840001	10880000	0.146518	0.0101995	0.0992423	0.391683
chr2	11240001	11280000	0.15663	0.0281512	0.143957	0.786954
chr2	11920001	11960000	-0.0373005	0.716259	0.812879	2.71807
chr2	12440001	12480000	-0.00861232	0.7951	0.866433	0.339127
chr2	13120001	13160000	0.0720075	0.124374	0.287388	0.246098
chr2	13680001	13720000	0.211516	0.0166393	0.12104	0.644227
chr2	14040001	14080000	0.0108013	0.796974	0.86724	0.336255
chr2	14760001	14800000	0.000551174	0.990734	0.994338	0.554691
chr2	15040001	15080000	0.0945868	0.225927	0.404644	1.26593
chr2	15720001	15760000	0.165506	0.0806868	0.229695	0.936662
chr2	16680001	16720000	-0.119781	0.0389197	0.163097	0.521512
chr2	17520001	17560000	0.156744	0.146545	0.31349	2.63159
chr2	18000001	18040000	0.199524	0.0264765	0.140571	1.08778
chr2	18560001	18600000	-0.0746861	0.481615	0.631433	1.94491
chr2	18920001	18960000	0.0278587	0.733078	0.825896	1.6317
chr2	19520001	19560000	0.106199	0.159878	0.329633	0.898451
chr2	20080001	20120000	0.00230648	0.967025	0.978555	0.907249
chr2	20560001	20600000	0.0996244	0.231034	0.409207	2.25162
chr2	20840001	20880000	0.0285183	0.611283	0.733713	0.857386
chr2	21240001	21280000	0.178035	0.00388693	0.0729395	0.23678
chr2	21560001	21600000	0.120288	0.0635888	0.205759	0.568012
chr2	22120001	22160000	0.186192	0.110608	0.27013	2.4796
chr2	22560001	22600000	0.114568	0.147608	0.3143	0.962581
chr2	23080001	23120000	0.0368151	0.37432	0.546184	0.457588
chr2	23520001	23560000	0.114039	0.141905	0.307135	1.6041
chr2	23960001	24000000	0.270851	0.000446051	0.0425365	0.261658
chr2	24600001	24640000	0.118798	0.0626718	0.204713	0.807651
chr2	25080001	25120000	0.0836862	0.324937	0.499492	2.43088
chr2	25440001	25480000	0.00653032	0.888448	0.929207	0.922562
chr2	25960001	26000000	0.185327	0.00943696	0.0973154	0.771825
chr2	26400001	26440000	0.193795	0.0189355	0.125233	1.45147
chr2	26680001	26720000	0.0675945	0.301776	0.478145	1.58862
chr2	27240001	27280000	0.147357	0.0466172	0.177371	1.25518
chr2	27560001	27600000	0.250557	0.00206411	0.0611444	0.552536
chr2	27880001	27920000	0.0583125	0.475236	0.627093	1.87122
chr2	28360001	28400000	0.0929133	0.00040228	0.0416317	0.0355142
chr2	28760001	28800000	0.0393143	0.596222	0.723851	1.74802
chr2	29160001	29200000	0.170226	0.0170603	0.12268	0.713436
chr2	29440001	29480000	-0.0200754	0.610476	0.732969	0.533522
chr2	30360001	30400000	0.11207	0.0492342	0.181433	0.420866
chr2	30920001	30960000	0.0652771	0.357596	0.530338	1.10139
chr2	31560001	31600000	0.0454136	0.383894	0.553566	0.749664
chr2	32040001	32080000	0.300451	0.00867186	0.0949566	1.49632
chr2	32960001	33000000	0.0963798	0.228163	0.40724	1.65296
chr2	33240001	33280000	0.123707	0.0664696	0.209426	1.11616
chr2	33800001	33840000	0.11514	0.0809139	0.229867	0.772145
chr2	34280001	34320000	0.0435156	0.691037	0.79426	2.87595
chr2	34960001	35000000	0.165742	0.0583714	0.195042	0.982008
chr2	35320001	35360000	-0.0749978	0.34905	0.523006	1.11204
chr2	35640001	35680000	0.095485	0.117812	0.279797	0.615939
chr2	36120001	36160000	0.0282104	0.643145	0.757036	0.769532
chr2	36560001	36600000	0.102876	0.136139	0.300912	1.12378
chr2	36960001	37000000	0.00365521	0.90113	0.937141	0.34043
chr2	37560001	37600000	0.0875762	0.211344	0.386997	1.27178
chr2	38080001	38120000	0.0360332	0.537662	0.677254	0.869457
chr2	38480001	38520000	0.0833373	0.0438483	0.172301	0.443231
chr2	39000001	39040000	0.185968	0.067418	0.210615	2.5599
chr2	39480001	39520000	0.224434	0.000647825	0.0476659	0.260375
chr2	40040001	40080000	-0.0169319	0.752916	0.839597	0.685054
chr2	41000001	41040000	0.0198247	0.8143	0.880536	1.27046
chr2	41640001	41680000	0.161245	0.0650166	0.207459	1.19663
chr2	42040001	42080000	0.0540389	0.486785	0.6354	1.42772
chr2	42560001	42600000	0.35402	0.000933841	0.0488918	0.670494
chr2	43000001	43040000	0.271673	0.000376561	0.0416317	0.19698
chr2	43440001	43480000	0.0880757	0.0455622	0.175226	0.575786
chr2	43800001	43840000	0.0239671	0.627156	0.746077	0.701497
chr2	44080001	44120000	0.0932409	0.170388	0.342436	1.08528
chr2	44560001	44600000	0.0699342	0.394493	0.564046	2.28189
chr2	45200001	45240000	0.0220599	0.729619	0.823172	1.1339
chr2	45800001	45840000	0.113788	0.0165502	0.12104	0.262747
chr2	46200001	46240000	0.000578885	0.988826	0.993689	0.538381
chr2	46640001	46680000	-0.0734657	0.215665	0.391647	1.05611
chr2	47120001	47160000	0.0611653	0.0877872	0.239617	0.280543
chr2	47600001	47640000	0.197125	0.0449257	0.174056	2.11655
chr2	48000001	48040000	0.404937	1.06121e-06	0.00585469	0.0244944
chr2	48320001	48360000	0.133399	0.133543	0.298887	2.24384
chr2	48680001	48720000	0.12678	0.135927	0.300686	1.5933
chr2	49120001	49160000	0.0528881	0.679282	0.785944	4.53983
chr2	49800001	49840000	-0.0160467	0.833926	0.89266	1.22611
chr2	50720001	50760000	0.0528103	0.274857	0.452922	0.333323
chr2	51600001	51640000	0.0221456	0.757065	0.842433	1.15932
chr2	51960001	52000000	0.159035	0.00313243	0.0687288	0.136642
chr2	52320001	52360000	0.0617468	0.548324	0.685375	2.49559
chr2	52840001	52880000	0.0850797	0.349688	0.52382	1.73263
chr2	53200001	53240000	-0.0347708	0.416644	0.580461	0.433418
chr2	53640001	53680000	0.015513	0.869707	0.916935	2.90457
chr2	54000001	54040000	0.184276	0.0122795	0.107363	0.603589
chr2	54920001	54960000	0.148484	0.0680015	0.211122	1.31139
chr2	55440001	55480000	0.316908	0.00239971	0.0629836	0.866296
chr2	55880001	55920000	0.106821	0.136411	0.301108	0.872445
chr2	56360001	56400000	0.0145128	0.886276	0.927747	1.93545
chr2	56960001	57000000	0.0532258	0.282277	0.460338	0.424092
chr2	57760001	57800000	0.0343725	0.572445	0.704906	0.584144
chr2	58400001	58440000	0.142798	0.00399601	0.0734867	0.207768
chr2	58960001	59000000	-0.0131087	0.838507	0.894959	1.26048
chr2	59480001	59520000	0.105455	0.0824612	0.232852	0.622166
chr2	59800001	59840000	0.0944697	0.0845209	0.2364	0.510737
chr2	60360001	60400000	0.0913743	0.160115	0.32998	1.04027
chr2	60880001	60920000	0.0959005	0.324299	0.49879	2.14366
chr2	61400001	61440000	0.268022	0.00818901	0.0928266	1.31044
chr2	62120001	62160000	0.144774	0.0326895	0.152708	0.702264
chr2	62640001	62680000	0.0499938	0.381336	0.551184	0.925069
chr2	63280001	63320000	-0.0464045	0.351281	0.524397	0.700568
chr2	63800001	63840000	0.163112	0.0166737	0.12104	0.666543
chr2	64240001	64280000	0.115251	0.0777972	0.226136	0.901444
chr2	64800001	64840000	0.0140877	0.708771	0.807077	0.571743
chr2	65120001	65160000	0.0185397	0.76522	0.847905	1.53106
chr2	65800001	65840000	0.0938055	0.190563	0.364414	1.01898
chr2	66240001	66280000	-0.00994582	0.890604	0.930933	1.67063
chr2	66640001	66680000	0.112406	0.199723	0.374786	1.51881
chr2	67120001	67160000	0.0572887	0.165649	0.336989	0.403114
chr2	67440001	67480000	0.0447525	0.300577	0.47689	0.49362
chr2	67880001	67920000	0.0272421	0.584712	0.714132	0.815343
chr2	68280001	68320000	0.0627936	0.464643	0.618739	1.7724
chr2	68640001	68680000	0.048673	0.157307	0.326755	0.231706
chr2	69160001	69200000	-0.0338792	0.631993	0.749991	1.49582
chr2	69560001	69600000	0.0962413	0.119091	0.281701	1.12378
chr2	70080001	70120000	0.0618065	0.106626	0.265219	0.446822
chr2	70480001	70520000	0.13785	0.0653844	0.207641	0.970575
chr2	71200001	71240000	0.141999	0.0177993	0.123988	0.488879
chr2	71720001	71760000	0.203666	0.0914443	0.244356	2.92159
chr2	72080001	72120000	0.0641994	0.23591	0.4141	1.04965
chr2	72360001	72400000	0.0969181	0.119399	0.281868	0.798972
chr2	73080001	73120000	0.188956	0.0233919	0.134012	1.04857
chr2	73480001	73520000	0.117698	0.134771	0.299812	1.24665
chr2	73840001	73880000	0.0607285	0.530201	0.671271	2.77004
chr2	74840001	74880000	0.14407	0.0384331	0.162445	1.05174
chr2	75120001	75160000	-0.0650923	0.27255	0.450277	1.17129
chr2	75880001	75920000	-0.00364277	0.938681	0.961283	0.450854
chr2	76280001	76320000	0.167435	0.0516122	0.183161	1.13895
chr2	77120001	77160000	0.147968	0.00769476	0.0915367	0.206377
chr2	77400001	77440000	0.237086	0.011433	0.103914	0.802296
chr2	77960001	78000000	0.0452388	0.334519	0.508694	0.444443
chr2	78200001	78240000	0.0130458	0.840445	0.896429	0.998501
chr2	78560001	78600000	0.0472725	0.360324	0.532951	0.506904
chr2	79200001	79240000	0.0818042	0.29799	0.474461	1.07956
chr2	80120001	80160000	0.0867181	0.193024	0.367591	0.69116
chr2	80720001	80760000	-0.0293869	0.29435	0.470707	0.221264
chr2	81480001	81520000	0.0931005	0.105561	0.263519	0.478615
chr2	82560001	82600000	0.0615758	0.431867	0.592837	1.12922
chr2	82960001	83000000	0.0648208	0.411087	0.576064	1.3002
chr2	83280001	83320000	0.101518	0.0345162	0.1564	0.274583
chr2	84000001	84040000	0.034242	0.661145	0.771312	1.36654
chr2	84600001	84640000	0.0491263	0.596845	0.723851	1.75714
chr2	85120001	85160000	-0.0314332	0.648704	0.761631	1.58082
chr2	85840001	85880000	0.0631025	0.37729	0.549066	1.46549
chr2	86360001	86400000	0.0873703	0.13196	0.296426	0.829899
chr2	86640001	86680000	0.0435768	0.210463	0.386397	0.351025
chr2	86960001	87000000	0.122344	0.388141	0.558235	2.79303
chr2	88280001	88320000	0.282152	0.0300411	0.148411	0.619444
chr2	89000001	89040000	0.104847	0.0325192	0.152562	0.251859
chr2	95800001	95840000	0.135191	0.147512	0.314218	1.90568
chr2	96640001	96680000	0.135602	0.0727668	0.218332	0.563573
chr2	96920001	96960000	-0.0114967	0.812295	0.879278	0.870372
chr2	97200001	97240000	0.155474	0.0495177	0.181558	1.48812
chr2	99200001	99240000	0.140666	0.121597	0.284194	1.82481
chr2	99680001	99720000	0.0478909	0.193809	0.368198	0.355395
chr2	100120001	100160000	0.105255	0.00421319	0.0750914	0.107435
chr2	101160001	101200000	0.158301	0.0293345	0.147319	0.810224
chr2	101840001	101880000	0.120152	0.00321357	0.0695265	0.150238
chr2	102480001	102520000	0.0855807	0.131049	0.295595	0.671859
chr2	103400001	103440000	0.062254	0.443588	0.602011	1.18286
chr2	103760001	103800000	0.0704427	0.147242	0.314015	0.408559
chr2	104200001	104240000	0.134562	0.0689619	0.212651	0.873614
chr2	104560001	104600000	0.159897	0.157525	0.326976	2.116
chr2	105120001	105160000	0.0610592	0.299149	0.475698	0.951179
chr2	105600001	105640000	0.190614	0.0862036	0.238031	2.41111
chr2	105880001	105920000	0.0540826	0.219004	0.395656	0.492882
chr2	106680001	106720000	0.0644215	0.398245	0.566413	1.46438
chr2	107200001	107240000	0.144841	0.181234	0.353061	1.30676
chr2	107760001	107800000	0.0198755	0.701743	0.802902	0.786376
chr2	108520001	108560000	-0.0443179	0.408525	0.574225	0.486074
chr2	108800001	108840000	-0.0298013	0.634315	0.750859	1.05654
chr2	109400001	109440000	0.13879	0.103755	0.26172	1.41742
chr2	111840001	111880000	0.0378696	0.167632	0.339386	0.140796
chr2	112480001	112520000	0.228219	0.0585494	0.195295	0.957983
chr2	113280001	113320000	0.21116	0.0225808	0.132309	0.957059
chr2	113720001	113760000	0.0671669	0.246057	0.424749	0.887993
chr2	114200001	114240000	0.0980103	0.327681	0.502265	1.01727
chr2	114720001	114760000	0.0455123	0.53029	0.671271	1.34402
chr2	115320001	115360000	-0.0362156	0.761061	0.845164	3.36613
chr2	115920001	115960000	0.102818	0.0118424	0.105937	0.150159
chr2	116600001	116640000	0.0155323	0.837174	0.894921	1.21983
chr2	117240001	117280000	0.137922	0.0572848	0.193297	0.628825
chr2	117720001	117760000	-0.00482131	0.946221	0.965828	1.29463
chr2	118160001	118200000	0.061175	0.476242	0.627821	1.48017
chr2	118520001	118560000	0.138817	0.0501516	0.181672	0.678219
chr2	118760001	118800000	0.10184	0.186879	0.359577	1.16705
chr2	119600001	119640000	0.0370892	0.492422	0.639754	0.640721
chr2	120040001	120080000	0.0468012	0.486829	0.6354	1.69164
chr2	120400001	120440000	0.167055	0.0545979	0.188568	1.51009
chr2	120960001	121000000	0.196593	0.0191796	0.125233	0.851276
chr2	121440001	121480000	0.142949	0.0905698	0.242914	2.00523
chr2	121800001	121840000	0.0872607	0.0166592	0.12104	0.195945
chr2	122120001	122160000	0.0522793	0.421829	0.583697	1.43443
chr2	122520001	122560000	0.26378	0.0321755	0.15211	2.4531
chr2	122880001	122920000	0.0446895	0.284259	0.462476	0.366733
chr2	123200001	123240000	0.0467367	0.302825	0.479292	0.477608
chr2	123560001	123600000	0.0654741	0.230185	0.408864	0.655847
chr2	124200001	124240000	0.0269584	0.61532	0.736701	0.612179
chr2	124760001	124800000	0.138765	0.09162	0.244542	0.800807
chr2	125560001	125600000	0.0681681	0.294296	0.470707	0.75654
chr2	126440001	126480000	0.0776621	0.369799	0.541421	1.37199
chr2	126960001	127000000	0.115924	0.022696	0.132309	0.267259
chr2	127760001	127800000	0.0569992	0.508798	0.6528	2.47219
chr2	128240001	128280000	0.117994	0.0653127	0.207641	1.1723
chr2	128440001	128480000	0.21153	0.00102304	0.0488918	0.298204
chr2	128920001	128960000	0.196356	0.00531388	0.0816621	0.509744
chr2	129480001	129520000	0.0381455	0.63643	0.752359	1.77433
chr2	130120001	130160000	0.0737842	0.180477	0.352267	0.654561
chr2	130680001	130720000	0.0886394	0.183585	0.355881	0.505956
chr2	131120001	131160000	0.252416	0.0359584	0.158274	0.503977
chr2	131400001	131440000	-0.0838575	0.40108	0.568103	0.619378
chr2	131880001	131920000	0.0925655	0.158955	0.328547	0.581704
chr2	132560001	132600000	0.0572833	0.549669	0.685626	1.09535
chr2	132920001	132960000	0.0759931	0.392794	0.562138	0.973236
chr2	133280001	133320000	0.0710056	0.40735	0.573707	2.10683
chr2	133640001	133680000	0.0414449	0.632403	0.75014	2.43346
chr2	133960001	134000000	0.206838	0.0113861	0.103907	0.5611
chr2	134240001	134280000	0.0499703	0.123369	0.286337	0.228613
chr2	134600001	134640000	0.06587	0.0540554	0.187586	0.132887
chr2	135200001	135240000	0.00556026	0.873081	0.918883	0.324238
chr2	135680001	135720000	0.200569	0.0482659	0.180057	1.30277
chr2	136000001	136040000	0.163258	0.109877	0.269417	3.01307
chr2	136520001	136560000	0.131886	0.0271631	0.14179	0.455801
chr2	137120001	137160000	0.131732	0.0156268	0.117049	0.311567
chr2	137520001	137560000	0.0409717	0.197944	0.372626	0.188872
chr2	138200001	138240000	0.115779	0.0488139	0.181229	0.494739
chr2	138600001	138640000	0.262598	0.00912996	0.0970126	0.557285
chr2	139120001	139160000	0.080679	0.157828	0.327222	0.696622
chr2	139600001	139640000	-0.0426811	0.162301	0.332182	0.131355
chr2	140200001	140240000	-0.0258934	0.611636	0.733724	0.632212
chr2	140760001	140800000	0.0812243	0.229162	0.407852	0.793888
chr2	141320001	141360000	0.018616	0.82985	0.890196	1.63557
chr2	141680001	141720000	0.123803	0.133015	0.29819	1.02396
chr2	142160001	142200000	0.0282552	0.671867	0.7797	1.02188
chr2	142920001	142960000	0.0242264	0.366062	0.537976	0.114924
chr2	143360001	143400000	0.10949	0.243601	0.422573	1.62831
chr2	143800001	143840000	0.188713	0.0326313	0.152708	0.65211
chr2	144040001	144080000	0.112733	0.382102	0.551702	3.80764
chr2	144880001	144920000	0.0465179	0.338773	0.513041	0.57316
chr2	145280001	145320000	0.0713598	0.161273	0.331556	0.643934
chr2	145600001	145640000	0.095848	0.171269	0.343471	1.00955
chr2	146240001	146280000	0.122601	0.065242	0.207641	0.668528
chr2	146480001	146520000	0.0345192	0.677835	0.785042	1.52175
chr2	147040001	147080000	0.0791425	0.29309	0.469941	1.26275
chr2	147440001	147480000	0.0479285	0.447544	0.605357	0.576048
chr2	148080001	148120000	-0.0254298	0.711941	0.809184	1.3633
chr2	148680001	148720000	0.104392	0.246189	0.424843	1.13566
chr2	149240001	149280000	0.193246	0.0122575	0.107363	0.645558
chr2	149840001	149880000	0.151789	0.172784	0.345467	1.73525
chr2	150400001	150440000	0.0749989	0.461347	0.616432	1.66631
chr2	151320001	151360000	0.0175328	0.816623	0.881665	1.57795
chr2	152080001	152120000	0.0498293	0.522471	0.666006	1.94085
chr2	152360001	152400000	0.171747	0.116654	0.278726	2.38045
chr2	152840001	152880000	0.0878671	0.115667	0.277691	0.703592
chr2	153560001	153600000	0.0969968	0.247222	0.42596	0.934356
chr2	154000001	154040000	-0.00696527	0.899496	0.935999	0.847122
chr2	154600001	154640000	0.10351	0.459276	0.615053	3.60994
chr2	155240001	155280000	0.107671	0.380103	0.550401	2.4875
chr2	155560001	155600000	-0.0205711	0.794321	0.866232	1.7102
chr2	156160001	156200000	0.107027	0.261612	0.441627	0.890199
chr2	156520001	156560000	0.142943	0.193894	0.368233	2.41832
chr2	156920001	156960000	0.0543185	0.317796	0.492391	0.667442
chr2	157720001	157760000	0.208291	0.0695265	0.21343	2.16074
chr2	158080001	158120000	0.021918	0.837009	0.894921	2.24139
chr2	158840001	158880000	0.0882001	0.0118009	0.105937	0.0843327
chr2	159600001	159640000	0.0267798	0.566519	0.699882	0.482269
chr2	160120001	160160000	0.194125	0.055971	0.190918	1.95084
chr2	160840001	160880000	0.117962	0.100195	0.257106	0.981979
chr2	161400001	161440000	0.113623	0.0176656	0.123988	0.321643
chr2	161880001	161920000	0.180146	0.138027	0.302456	2.02039
chr2	162400001	162440000	-0.0277298	0.600692	0.726227	0.692859
chr2	163160001	163200000	-0.0299618	0.73377	0.826395	1.39157
chr2	163720001	163760000	0.0966069	0.0957827	0.251037	0.504519
chr2	164000001	164040000	0.218879	0.0102966	0.0998351	0.439261
chr2	164320001	164360000	-0.0224238	0.74763	0.83586	1.26729
chr2	164920001	164960000	-0.00314572	0.92815	0.955932	0.267569
chr2	165360001	165400000	-0.005434	0.929161	0.956228	0.659565
chr2	165800001	165840000	0.0459377	0.348714	0.522786	0.561275
chr2	166120001	166160000	0.140498	0.0283831	0.144785	0.615909
chr2	166760001	166800000	0.041496	0.621437	0.741633	1.78794
chr2	167360001	167400000	0.0631753	0.350007	0.524081	0.695437
chr2	168080001	168120000	0.00807551	0.881929	0.924844	0.734989
chr2	168440001	168480000	0.140609	0.0506114	0.182244	0.898472
chr2	169160001	169200000	0.240902	0.00498055	0.0783038	0.662571
chr2	169800001	169840000	-0.000509381	0.993516	0.996224	1.2377
chr2	170280001	170320000	0.159203	0.0556963	0.190264	1.2497
chr2	170760001	170800000	0.0678405	0.311285	0.486918	1.23554
chr2	171160001	171200000	-0.0377745	0.314963	0.490308	0.461695
chr2	171760001	171800000	0.300346	0.00250718	0.0639407	0.505703
chr2	172400001	172440000	0.240623	0.000710572	0.0488918	0.215359
chr2	173000001	173040000	0.130079	0.231737	0.409773	2.60193
chr2	173560001	173600000	0.0785738	0.200622	0.375663	0.908361
chr2	174240001	174280000	0.0944734	0.157012	0.326512	1.14373
chr2	174920001	174960000	0.208164	0.0315573	0.150987	2.14166
chr2	175200001	175240000	0.14237	0.0299452	0.148411	0.676877
chr2	175560001	175600000	0.140403	0.0240689	0.135914	0.658138
chr2	175880001	175920000	0.131832	0.0997612	0.256464	1.49662
chr2	176200001	176240000	0.0868127	0.103483	0.261647	0.523794
chr2	176520001	176560000	0.0313153	0.197974	0.372626	0.139164
chr2	176920001	176960000	0.056982	0.167338	0.339164	0.29163
chr2	177480001	177520000	-0.104806	0.0462484	0.176387	0.530363
chr2	178000001	178040000	0.0666498	0.228197	0.40724	0.798853
chr2	178600001	178640000	0.060917	0.319601	0.493767	0.765498
chr2	179280001	179320000	0.0316304	0.210215	0.386199	0.152005
chr2	180240001	180280000	-0.00784487	0.938333	0.961155	2.808
chr2	180600001	180640000	0.0777559	0.0294042	0.147475	0.171769
chr2	180960001	181000000	-0.087022	0.155029	0.324161	0.678346
chr2	181440001	181480000	0.0639963	0.358187	0.530643	1.15187
chr2	181920001	181960000	0.0539425	0.653671	0.765183	2.30479
chr2	182360001	182400000	0.151839	0.0779494	0.226366	1.26576
chr2	183000001	183040000	-0.000164844	0.997843	0.998929	0.711461
chr2	183560001	183600000	0.0695246	0.384648	0.55426	1.33523
chr2	184080001	184120000	0.186652	0.00707608	0.0895383	0.364826
chr2	184920001	184960000	0.0100636	0.887115	0.928165	0.944895
chr2	185440001	185480000	0.149642	0.025622	0.138707	0.384741
chr2	186040001	186080000	0.142703	0.241262	0.419842	2.07656
chr2	186600001	186640000	0.0927591	0.44312	0.601878	2.51991
chr2	187320001	187360000	0.0711292	0.277017	0.455531	0.914708
chr2	187680001	187720000	0.0457615	0.6694	0.77754	2.46707
chr2	188320001	188360000	0.061439	0.564708	0.698328	1.99813
chr2	188680001	188720000	0.0604304	0.0205367	0.128417	0.0939298
chr2	189360001	189400000	0.176336	0.0272359	0.14179	0.656524
chr2	189880001	189920000	0.0773952	0.098271	0.255056	0.294599
chr2	190280001	190320000	0.184862	0.0312454	0.150393	0.711219
chr2	190920001	190960000	-0.0687801	0.0894913	0.242131	0.35659
chr2	191200001	191240000	0.00990128	0.841834	0.897166	0.787473
chr2	191880001	191920000	0.060629	0.342127	0.516279	1.04612
chr2	192360001	192400000	0.115318	0.274746	0.452922	2.37247
chr2	192640001	192680000	0.130491	0.142029	0.307283	1.52035
chr2	193000001	193040000	0.120574	0.0801551	0.229127	0.630509
chr2	193560001	193600000	0.112729	0.0391814	0.163304	0.267095
chr2	194440001	194480000	0.116398	0.0243274	0.136294	0.212653
chr2	194840001	194880000	0.197949	0.0716948	0.216536	1.39942
chr2	195320001	195360000	0.0622088	0.205874	0.381751	0.340573
chr2	195680001	195720000	0.00844241	0.900809	0.936984	0.857849
chr2	196200001	196240000	0.0783978	0.34359	0.517263	1.30714
chr2	196920001	196960000	0.0131486	0.834447	0.892871	1.05323
chr2	197160001	197200000	0.0168584	0.596488	0.723851	0.36723
chr2	197640001	197680000	0.0556551	0.572333	0.704906	2.44976
chr2	198240001	198280000	0.182609	0.0128666	0.10854	0.686878
chr2	198640001	198680000	-0.0466971	0.44523	0.603327	0.861313
chr2	199160001	199200000	-0.0342741	0.51986	0.664058	0.459935
chr2	199760001	199800000	0.115655	0.192922	0.367557	1.50057
chr2	200320001	200360000	-0.0613738	0.173434	0.345553	0.396672
chr2	200800001	200840000	0.141729	0.0169093	0.122106	0.323013
chr2	201320001	201360000	0.346585	0.000957387	0.0488918	0.590114
chr2	201680001	201720000	0.156413	0.0897827	0.242349	1.79386
chr2	202040001	202080000	0.087309	0.08601	0.237685	0.72064
chr2	202600001	202640000	0.170105	0.00697602	0.0894293	0.383356
chr2	203040001	203080000	0.134681	0.124326	0.287388	1.95262
chr2	203400001	203440000	0.0397069	0.317062	0.492186	0.569258
chr2	203720001	203760000	0.0775452	0.312039	0.487406	2.17716
chr2	204040001	204080000	0.171997	0.0197855	0.126047	1.0265
chr2	204320001	204360000	0.233354	0.00481477	0.0773717	0.737514
chr2	204880001	204920000	0.105747	0.0995183	0.256322	0.659854
chr2	205720001	205760000	0.0586183	0.317431	0.492237	0.712086
chr2	206160001	206200000	0.0601736	0.26029	0.440362	0.980742
chr2	206520001	206560000	0.0370494	0.70344	0.803418	3.34865
chr2	206800001	206840000	0.158675	0.142878	0.308275	3.13424
chr2	207120001	207160000	0.144215	0.0192775	0.125233	0.737549
chr2	207520001	207560000	0.0762309	0.394536	0.564046	2.21339
chr2	208360001	208400000	0.0664091	0.256793	0.437353	0.745276
chr2	209200001	209240000	0.293663	0.00570137	0.0839223	0.709214
chr2	209680001	209720000	-0.0598672	0.546714	0.684882	2.55115
chr2	210160001	210200000	0.260101	0.0456495	0.175382	1.95272
chr2	210800001	210840000	0.222509	0.00703954	0.0894865	0.731865
chr2	211280001	211320000	0.148389	0.0503734	0.181945	0.802047
chr2	211920001	211960000	0.230665	0.0151885	0.115739	0.663079
chr2	212560001	212600000	-0.0993149	0.0460997	0.176387	0.290216
chr2	213080001	213120000	0.137745	0.0504674	0.182099	0.680154
chr2	213440001	213480000	0.129614	0.230283	0.408905	1.09241
chr2	214080001	214120000	0.144362	0.078855	0.227954	0.682825
chr2	214800001	214840000	0.161185	0.0790445	0.228188	1.19361
chr2	215480001	215520000	0.0916593	0.410176	0.575373	2.55933
chr2	215840001	215880000	0.059318	0.211351	0.386997	0.505191
chr2	216160001	216200000	0.0350515	0.634383	0.750859	1.1518
chr2	216800001	216840000	0.0568458	0.436547	0.597051	1.36801
chr2	217360001	217400000	0.270536	0.0107188	0.101318	1.48794
chr2	218000001	218040000	-0.0481374	0.350731	0.524183	0.798117
chr2	218600001	218640000	0.089132	0.120348	0.283138	0.699515
chr2	219000001	219040000	0.0188005	0.77487	0.853626	1.55582
chr2	219520001	219560000	0.139956	0.0714438	0.216536	1.79901
chr2	220560001	220600000	0.142942	0.0851627	0.236577	1.56112
chr2	220960001	221000000	0.0874064	0.20801	0.384324	1.29258
chr2	221520001	221560000	0.0752202	0.422504	0.584052	1.96389
chr2	221920001	221960000	0.116497	0.16377	0.334512	1.4513
chr2	222440001	222480000	0.11869	0.121331	0.284194	1.14957
chr2	222840001	222880000	-0.0669465	0.391985	0.561275	0.980688
chr2	223480001	223520000	0.0341167	0.474939	0.627093	0.514795
chr2	223800001	223840000	0.0764625	0.0199473	0.126639	0.14159
chr2	224120001	224160000	0.0231288	0.524843	0.667179	0.386449
chr2	224800001	224840000	0.120977	0.0133861	0.110659	0.295012
chr2	225200001	225240000	0.141796	0.0307351	0.149944	0.660677
chr2	225520001	225560000	0.080054	0.170182	0.342436	0.816604
chr2	225880001	225920000	0.165978	0.0184976	0.12472	0.59419
chr2	226520001	226560000	0.0342488	0.607111	0.730155	0.608864
chr2	227080001	227120000	-0.0157507	0.858488	0.909035	2.12562
chr2	227640001	227680000	-0.0361012	0.487841	0.636269	0.713323
chr2	227960001	228000000	-0.0413723	0.646452	0.759957	1.8792
chr2	228200001	228240000	0.0375615	0.545518	0.684005	1.20761
chr2	228720001	228760000	0.000750478	0.99249	0.995558	1.66713
chr2	229160001	229200000	0.0632584	0.389751	0.559671	1.28526
chr2	229520001	229560000	0.127904	0.0741646	0.220153	0.497145
chr2	230160001	230200000	0.0725736	0.154781	0.323948	0.598098
chr2	230560001	230600000	0.184766	0.0742224	0.220153	1.85571
chr2	231680001	231720000	0.0815101	0.350393	0.524081	2.73155
chr2	231920001	231960000	-0.0199919	0.767105	0.848812	2.06345
chr2	232320001	232360000	0.129362	0.0885942	0.240894	1.39884
chr2	232640001	232680000	0.0214917	0.759832	0.843969	1.62477
chr2	233400001	233440000	0.248753	0.0157586	0.117446	1.33838
chr2	234200001	234240000	0.105902	0.129125	0.292559	0.982043
chr2	234760001	234800000	0.149914	0.077712	0.226008	1.3153
chr2	235440001	235480000	0.252953	0.00281516	0.0658103	0.519335
chr2	236000001	236040000	-0.0460157	0.524541	0.667104	1.32022
chr2	236640001	236680000	0.158123	0.109145	0.268144	2.27558
chr2	237120001	237160000	0.0814388	0.259452	0.439888	1.42307
chr2	238000001	238040000	0.117009	0.0712785	0.216231	0.521193
chr2	238360001	238400000	0.0431231	0.449263	0.606425	1.35911
chr2	238720001	238760000	0.195732	0.0103602	0.0998786	0.880326
chr2	239160001	239200000	0.0225679	0.726632	0.820977	1.19076
chr2	239960001	240000000	0.202326	0.00783403	0.0915367	0.301021
chr2	240320001	240360000	0.110957	0.192648	0.36751	1.15902
chr2	240960001	241000000	0.052392	0.309939	0.485777	0.616448
chr2	241640001	241680000	0.157746	0.00794341	0.0915534	0.319029
chr2	242280001	242320000	0.0994637	0.0555562	0.189903	0.730917
chr2	242800001	242840000	0.0904675	0.0327509	0.152761	0.256412
chr3	400001	440000	0.0186322	0.61689	0.73794	0.287366
chr3	920001	960000	0.0498739	0.445705	0.603576	0.812744
chr3	1440001	1480000	0.0989519	0.24392	0.422779	1.43942
chr3	2160001	2200000	0.0608798	0.591169	0.719815	2.75202
chr3	2600001	2640000	0.131793	0.0445077	0.173468	0.698633
chr3	3200001	3240000	0.0380156	0.789861	0.863246	3.02712
chr3	3600001	3640000	0.0455205	0.437784	0.598132	0.973621
chr3	4000001	4040000	0.0431727	0.426691	0.588219	0.753913
chr3	4320001	4360000	0.0888122	0.24498	0.423951	1.11183
chr3	4680001	4720000	0.0583188	0.48837	0.636734	2.01534
chr3	5240001	5280000	0.0825126	0.489533	0.637572	3.46405
chr3	5800001	5840000	0.110197	0.0439239	0.172475	0.369255
chr3	6200001	6240000	0.0692366	0.177845	0.349747	0.447689
chr3	6880001	6920000	0.160507	0.103953	0.26172	1.42218
chr3	7200001	7240000	-0.00855779	0.909226	0.943604	1.30197
chr3	8120001	8160000	0.0975132	0.237717	0.416477	1.50936
chr3	8440001	8480000	0.0573347	0.331285	0.506007	1.01981
chr3	8680001	8720000	0.0176656	0.69549	0.798049	0.682486
chr3	8960001	9000000	0.0253086	0.647965	0.761086	1.12815
chr3	9360001	9400000	0.115113	0.0511035	0.18301	0.704524
chr3	9760001	9800000	0.243205	0.00230472	0.0622879	0.616312
chr3	10320001	10360000	0.186789	0.0315977	0.150987	1.35792
chr3	10760001	10800000	0.0578703	0.291422	0.468876	0.949304
chr3	11080001	11120000	0.0505438	0.275414	0.453547	0.748718
chr3	11840001	11880000	0.087618	0.146901	0.313764	0.971537
chr3	12160001	12200000	0.100245	0.0225449	0.132309	0.331549
chr3	12560001	12600000	0.180123	0.140433	0.305928	3.60215
chr3	12880001	12920000	0.0940264	0.066918	0.209963	0.585149
chr3	13680001	13720000	0.0794456	0.228471	0.407262	1.516
chr3	13920001	13960000	0.129237	0.0311268	0.150239	0.586703
chr3	14200001	14240000	0.175796	0.0908659	0.243471	2.20566
chr3	14520001	14560000	0.203913	0.0150266	0.114981	1.35647
chr3	15120001	15160000	0.167512	0.000216929	0.0362666	0.0594841
chr3	15600001	15640000	0.09803	0.327742	0.502265	2.92045
chr3	16040001	16080000	0.026633	0.636598	0.75238	1.3705
chr3	16280001	16320000	-0.0411813	0.720988	0.816774	3.75747
chr3	16600001	16640000	0.215439	0.00682211	0.0889395	0.539531
chr3	16880001	16920000	0.103653	0.0115239	0.10439	0.272129
chr3	17240001	17280000	0.0837705	0.174986	0.34689	0.777344
chr3	17880001	17920000	0.0351061	0.656959	0.76789	1.42406
chr3	18440001	18480000	0.0549812	0.528252	0.670277	1.73139
chr3	19040001	19080000	0.0281526	0.780199	0.857022	2.06283
chr3	19600001	19640000	0.100554	0.269946	0.448312	2.03538
chr3	19920001	19960000	-0.0329265	0.731392	0.824665	2.43479
chr3	20200001	20240000	0.106406	0.0518654	0.183542	0.428319
chr3	20520001	20560000	0.0346469	0.42098	0.583173	0.482764
chr3	21000001	21040000	0.0269158	0.767116	0.848812	1.83464
chr3	21520001	21560000	0.0289508	0.656605	0.767746	0.947042
chr3	22160001	22200000	0.0693765	0.477509	0.628739	1.53244
chr3	22560001	22600000	0.0143887	0.867604	0.915865	1.73124
chr3	22960001	23000000	0.0102476	0.831267	0.891021	0.607447
chr3	24000001	24040000	0.0888109	0.123564	0.286551	0.743944
chr3	24280001	24320000	0.0962223	0.208576	0.384757	1.46888
chr3	24720001	24760000	0.0441995	0.564789	0.698328	1.10598
chr3	25640001	25680000	0.0137117	0.842349	0.897324	0.940989
chr3	25920001	25960000	-0.0653191	0.0250137	0.13762	0.122793
chr3	26520001	26560000	0.0981578	0.103937	0.26172	0.694266
chr3	26760001	26800000	-0.0190909	0.739473	0.82937	0.877706
chr3	27320001	27360000	0.16522	0.0700374	0.21407	1.32228
chr3	27720001	27760000	0.0413366	0.396311	0.564752	0.653982
chr3	28400001	28440000	0.13719	0.0500718	0.181672	0.464276
chr3	28840001	28880000	0.243378	9.20784e-05	0.0324093	0.0639271
chr3	30000001	30040000	0.179168	0.020112	0.127224	0.652614
chr3	30760001	30800000	0.0234002	0.740987	0.830479	0.996081
chr3	31240001	31280000	0.0524062	0.189894	0.363904	0.409688
chr3	31640001	31680000	0.0743156	0.0642812	0.206186	0.283314
chr3	32160001	32200000	0.0527648	0.323507	0.498023	0.964026
chr3	32480001	32520000	0.21481	0.00342561	0.0699966	0.586686
chr3	33120001	33160000	0.0967281	0.0271687	0.14179	0.348539
chr3	33400001	33440000	0.124031	0.203312	0.378815	2.90089
chr3	33880001	33920000	0.362645	0.00365393	0.0714849	0.853798
chr3	34720001	34760000	0.240032	0.0305006	0.14941	1.39465
chr3	35040001	35080000	0.106462	0.302848	0.479292	2.13725
chr3	35680001	35720000	0.179723	0.0112242	0.103692	0.459607
chr3	35960001	36000000	0.00799302	0.885495	0.927349	0.44125
chr3	36720001	36760000	0.0753481	0.493833	0.640761	3.37917
chr3	37000001	37040000	0.107577	0.122071	0.285015	1.355
chr3	37400001	37440000	0.189462	0.0343429	0.156352	1.2697
chr3	38040001	38080000	0.176328	0.0104933	0.100564	0.526601
chr3	38720001	38760000	0.0602319	0.478443	0.628847	2.51187
chr3	39080001	39120000	0.129184	0.186943	0.359577	2.27073
chr3	39440001	39480000	0.120725	0.277708	0.455836	2.96244
chr3	40200001	40240000	-0.0497936	0.33306	0.507875	0.64046
chr3	40560001	40600000	0.0408493	0.472926	0.625992	1.02412
chr3	41280001	41320000	0.135375	0.0451159	0.174303	0.829287
chr3	41680001	41720000	0.0639136	0.107063	0.265366	0.3797
chr3	41920001	41960000	0.0525004	0.084993	0.236577	0.22964
chr3	42240001	42280000	0.16183	0.087324	0.238972	2.04557
chr3	42560001	42600000	0.158967	0.102958	0.261286	2.62568
chr3	42880001	42920000	0.155574	0.00336987	0.0698091	0.263186
chr3	43800001	43840000	0.115491	0.0954891	0.250744	1.06998
chr3	44240001	44280000	-0.0197208	0.845649	0.900144	2.76595
chr3	45000001	45040000	0.159016	0.0398636	0.16437	0.873877
chr3	45760001	45800000	0.126188	0.0346871	0.156704	0.769752
chr3	46440001	46480000	0.0139179	0.851498	0.903849	2.17052
chr3	47000001	47040000	0.169801	0.000454025	0.0425365	0.114435
chr3	47440001	47480000	0.304352	0.00523202	0.0810816	1.22308
chr3	47840001	47880000	0.494136	0.000232318	0.037697	0.84022
chr3	48200001	48240000	0.198668	0.0337081	0.154587	1.53408
chr3	48680001	48720000	0.273639	0.0183448	0.12472	2.22979
chr3	49000001	49040000	0.360874	0.00115819	0.0488918	0.859025
chr3	49720001	49760000	0.271166	0.00977515	0.0985856	1.68257
chr3	50360001	50400000	0.223453	0.0223257	0.132309	1.6982
chr3	50640001	50680000	0.114997	0.111447	0.271458	1.2101
chr3	51000001	51040000	0.111694	0.113187	0.274003	1.29899
chr3	51400001	51440000	0.251884	0.0136687	0.110659	1.07794
chr3	51960001	52000000	0.195457	0.0206072	0.128463	1.23915
chr3	52480001	52520000	0.263871	0.00575637	0.0839223	1.26772
chr3	52760001	52800000	0.141696	0.029905	0.148411	0.830808
chr3	53240001	53280000	0.118944	0.068995	0.212651	1.10316
chr3	53920001	53960000	0.246905	0.000424622	0.0425365	0.159571
chr3	54440001	54480000	-0.0601365	0.310035	0.485789	0.89464
chr3	54840001	54880000	0.128931	0.0287046	0.145421	0.516604
chr3	55480001	55520000	0.196243	0.0133151	0.110631	0.772488
chr3	55760001	55800000	0.0749848	0.189552	0.363615	1.05049
chr3	56320001	56360000	0.0347812	0.496951	0.64238	0.81892
chr3	56600001	56640000	0.179373	0.0466901	0.177525	1.41427
chr3	57000001	57040000	0.0692844	0.177146	0.349453	0.866996
chr3	57520001	57560000	0.108679	0.0803114	0.229336	0.886916
chr3	57880001	57920000	0.16935	0.022177	0.132309	1.08607
chr3	58160001	58200000	0.0257225	0.600779	0.726227	1.10837
chr3	58520001	58560000	0.021446	0.785686	0.860945	2.47829
chr3	59200001	59240000	0.0680597	0.439696	0.599539	2.19566
chr3	59520001	59560000	0.0319692	0.607173	0.730155	1.08259
chr3	59840001	59880000	0.159841	0.0185002	0.12472	0.556471
chr3	60520001	60560000	0.067036	0.12817	0.291593	0.458388
chr3	60720001	60760000	0.0864844	0.0296352	0.147561	0.255
chr3	61360001	61400000	0.167358	0.178559	0.35019	3.17097
chr3	62160001	62200000	0.0947115	0.0684299	0.211975	0.478914
chr3	62560001	62600000	-0.0608904	0.409974	0.575373	1.44132
chr3	63280001	63320000	-0.038755	0.629608	0.747482	1.57675
chr3	63960001	64000000	0.171263	0.01386	0.110692	0.534845
chr3	64480001	64520000	0.0831334	0.477945	0.62877	2.77707
chr3	65280001	65320000	0.0114884	0.787918	0.862283	0.514249
chr3	65720001	65760000	0.179184	0.00650232	0.0884888	0.476222
chr3	66240001	66280000	0.0569624	0.523483	0.666526	1.54775
chr3	66880001	66920000	0.0738831	0.218236	0.395146	0.729307
chr3	67400001	67440000	0.0821814	0.160684	0.330658	0.69935
chr3	67840001	67880000	0.223966	0.00989152	0.0985856	0.630682
chr3	68320001	68360000	0.0442916	0.191543	0.365908	0.251509
chr3	69080001	69120000	0.109314	0.390746	0.560466	3.56307
chr3	69440001	69480000	0.0110099	0.779766	0.856966	0.663096
chr3	70040001	70080000	0.0915632	0.277782	0.455836	1.31009
chr3	70560001	70600000	0.0568593	0.450491	0.606875	1.50576
chr3	71040001	71080000	0.135496	0.165715	0.336989	2.19808
chr3	71720001	71760000	0.0362132	0.268151	0.446811	0.268663
chr3	72320001	72360000	0.0909619	0.109134	0.268144	0.917354
chr3	72880001	72920000	0.123476	0.0624362	0.204544	1.12748
chr3	73120001	73160000	0.0518607	0.473303	0.626041	1.54249
chr3	73520001	73560000	0.0221855	0.731141	0.824551	1.25999
chr3	73880001	73920000	0.0687782	0.511614	0.655802	2.86077
chr3	74280001	74320000	0.0243909	0.774245	0.853449	1.81745
chr3	74640001	74680000	0.0579412	0.260205	0.440352	0.564077
chr3	75200001	75240000	0.0825165	0.319025	0.493152	1.44602
chr3	76160001	76200000	-0.0159851	0.808911	0.877184	1.13391
chr3	76680001	76720000	0.10345	0.0678787	0.21101	0.486624
chr3	77040001	77080000	0.0224913	0.657939	0.768873	0.689381
chr3	77360001	77400000	0.154692	0.0308477	0.149944	0.51714
chr3	77840001	77880000	0.0878474	0.141776	0.307098	0.655173
chr3	78240001	78280000	0.0238113	0.771235	0.851661	1.90851
chr3	78680001	78720000	0.0903736	0.279717	0.457923	1.04409
chr3	79080001	79120000	0.0868403	0.267284	0.445905	1.28775
chr3	79520001	79560000	0.0917793	0.10155	0.259017	0.41311
chr3	79880001	79920000	0.0675551	0.298392	0.474965	0.872996
chr3	80760001	80800000	0.151146	0.0266443	0.140571	0.417333
chr3	81240001	81280000	0.0251621	0.632727	0.75014	0.518676
chr3	81880001	81920000	0.0899643	0.249276	0.428333	1.27594
chr3	82160001	82200000	0.101525	0.0765364	0.224125	0.500831
chr3	82760001	82800000	0.157639	0.116822	0.278887	1.41223
chr3	83280001	83320000	0.130689	0.122474	0.285222	1.10255
chr3	83560001	83600000	0.0666157	0.413307	0.577562	1.19026
chr3	83960001	84000000	0.0731428	0.425398	0.58673	1.4492
chr3	84560001	84600000	0.00178981	0.96592	0.978154	0.352173
chr3	84960001	85000000	0.0518691	0.229006	0.407852	0.346768
chr3	85360001	85400000	0.0506067	0.491978	0.639699	1.1038
chr3	85840001	85880000	0.0946775	0.170442	0.342436	0.785619
chr3	86280001	86320000	0.0665098	0.173255	0.345553	0.506444
chr3	86720001	86760000	0.131192	0.0806754	0.229695	0.698282
chr3	87280001	87320000	0.0808924	0.365502	0.537726	1.27065
chr3	87560001	87600000	0.0310105	0.126167	0.289781	0.0854707
chr3	88200001	88240000	0.0780601	0.411487	0.576479	1.15223
chr3	88720001	88760000	0.0692069	0.278509	0.456622	0.860365
chr3	89120001	89160000	0.0148609	0.823301	0.885748	0.864324
chr3	89560001	89600000	0.0506311	0.634494	0.750859	2.69294
chr3	89880001	89920000	0.0161144	0.793485	0.865834	1.00452
chr3	94520001	94560000	0.0374974	0.636889	0.752563	1.29657
chr3	95480001	95520000	0.0756107	0.445078	0.603316	1.78411
chr3	96000001	96040000	0.0405327	0.638951	0.75403	1.46239
chr3	96520001	96560000	0.0588885	0.386025	0.555912	0.59507
chr3	96880001	96920000	0.0808721	0.0597805	0.198561	0.286449
chr3	97440001	97480000	0.0471637	0.662382	0.772204	2.69996
chr3	97720001	97760000	-0.0294346	0.607338	0.730155	0.683441
chr3	98280001	98320000	0.0810376	0.013236	0.110523	0.112009
chr3	98720001	98760000	0.0335246	0.598544	0.724955	0.941857
chr3	99160001	99200000	0.0464053	0.291336	0.468876	0.505171
chr3	99520001	99560000	-0.0070993	0.908635	0.943169	0.71292
chr3	100000001	100040000	0.0262897	0.633269	0.750214	0.811926
chr3	100520001	100560000	0.0273938	0.669443	0.77754	1.04668
chr3	101400001	101440000	0.037142	0.56124	0.695544	0.967658
chr3	101920001	101960000	0.128081	0.177917	0.349747	1.69734
chr3	102320001	102360000	0.21949	0.048026	0.180057	1.3242
chr3	103000001	103040000	0.0737365	0.1386	0.303137	0.373596
chr3	103400001	103440000	-0.0551081	0.381343	0.551184	0.737716
chr3	103680001	103720000	0.159079	0.0798227	0.228488	0.95959
chr3	104280001	104320000	-0.0344473	0.530373	0.671271	0.57258
chr3	104680001	104720000	0.0689321	0.552741	0.687992	3.70185
chr3	105280001	105320000	0.253492	0.00166111	0.0560795	0.198761
chr3	106000001	106040000	0.103766	0.23249	0.410447	1.77764
chr3	106320001	106360000	0.0823891	0.264372	0.44346	1.12523
chr3	106880001	106920000	0.137586	0.0737132	0.219506	0.576211
chr3	107560001	107600000	0.18316	0.0137474	0.110659	0.58464
chr3	108160001	108200000	0.0499877	0.441391	0.600828	0.816763
chr3	108640001	108680000	0.0557617	0.211542	0.387161	0.479855
chr3	109200001	109240000	0.109098	0.172423	0.345033	1.63636
chr3	110040001	110080000	0.00107807	0.988262	0.993303	1.11152
chr3	110720001	110760000	0.0244454	0.584983	0.714132	0.492079
chr3	111000001	111040000	0.0521629	0.356028	0.529008	0.824216
chr3	111320001	111360000	0.117389	0.0553917	0.189903	0.473408
chr3	111760001	111800000	0.179753	0.107531	0.265864	1.9724
chr3	112280001	112320000	0.0962687	0.231598	0.409686	1.43977
chr3	112720001	112760000	0.154974	0.258438	0.438708	3.84186
chr3	113000001	113040000	0.0853934	0.0742217	0.220153	0.56435
chr3	113360001	113400000	0.119042	0.0263063	0.140089	0.477979
chr3	113800001	113840000	0.0742723	0.0355799	0.15825	0.200846
chr3	114120001	114160000	0.0207469	0.549343	0.685375	0.401857
chr3	114520001	114560000	0.0290029	0.650501	0.762787	0.997276
chr3	114920001	114960000	0.0473033	0.381291	0.551184	0.666034
chr3	115520001	115560000	0.00428399	0.950591	0.969034	0.985436
chr3	116480001	116520000	0.108574	0.286721	0.464564	2.14911
chr3	117240001	117280000	0.0726361	0.238377	0.417214	0.828511
chr3	117720001	117760000	0.0671646	0.366514	0.538144	0.987712
chr3	118560001	118600000	0.0801454	0.402509	0.569395	2.01654
chr3	118840001	118880000	0.120347	0.198032	0.372626	2.16589
chr3	119520001	119560000	0.150338	0.160566	0.330539	2.33829
chr3	119920001	119960000	0.147654	0.0252138	0.137864	0.763773
chr3	120240001	120280000	0.179401	0.0265587	0.140571	1.01393
chr3	120560001	120600000	0.0865289	0.3129	0.48806	1.95689
chr3	121160001	121200000	0.266847	0.00421938	0.0750914	0.619486
chr3	121480001	121520000	0.194668	0.0333501	0.15384	1.74149
chr3	122080001	122120000	-0.0359681	0.562676	0.696653	0.96272
chr3	122400001	122440000	0.0936302	0.126218	0.289781	1.04972
chr3	123000001	123040000	0.147113	0.0848016	0.236503	2.20691
chr3	123280001	123320000	0.14552	0.0453001	0.17477	1.02858
chr3	123680001	123720000	0.0518033	0.495288	0.64138	1.89666
chr3	124440001	124480000	0.135691	0.104617	0.262113	1.97905
chr3	125320001	125360000	0.17201	0.0493971	0.181557	1.09738
chr3	125640001	125680000	-0.00580202	0.847917	0.901514	0.272584
chr3	126200001	126240000	0.132261	0.0347096	0.156704	0.610913
chr3	126720001	126760000	0.0583038	0.283002	0.460838	0.864241
chr3	127280001	127320000	0.063388	0.291897	0.469021	0.676628
chr3	127760001	127800000	0.0859607	0.348918	0.52295	2.42353
chr3	128280001	128320000	0.187854	0.0101506	0.0989757	0.791999
chr3	128600001	128640000	0.119988	0.094053	0.248301	1.36471
chr3	129040001	129080000	0.110112	0.128858	0.292436	1.32681
chr3	129840001	129880000	0.192498	0.0203205	0.127541	0.635264
chr3	130400001	130440000	0.124192	0.06499	0.207459	0.747994
chr3	130720001	130760000	0.193607	0.0920117	0.245231	1.97663
chr3	131200001	131240000	0.146846	0.096545	0.252435	1.40284
chr3	132120001	132160000	0.06583	0.32663	0.500978	1.37907
chr3	132400001	132440000	0.202016	0.0151806	0.115739	0.578012
chr3	132720001	132760000	0.086216	0.0978223	0.254569	0.585446
chr3	133120001	133160000	0.0213375	0.738196	0.828876	1.15599
chr3	133920001	133960000	0.0299881	0.523249	0.666398	0.916536
chr3	134240001	134280000	0.0405048	0.356129	0.529016	0.501465
chr3	134920001	134960000	0.0840116	0.111807	0.271615	0.714962
chr3	135200001	135240000	0.0770549	0.164781	0.336205	0.659985
chr3	135760001	135800000	-0.0107071	0.85094	0.90351	0.984859
chr3	136080001	136120000	0.235444	0.00680187	0.0889395	0.863092
chr3	136440001	136480000	0.155308	8.95852e-05	0.0324093	0.0381664
chr3	136720001	136760000	0.110426	0.0118476	0.105937	0.192276
chr3	137400001	137440000	-0.0161065	0.824869	0.886924	1.68379
chr3	137720001	137760000	0.0447427	0.356813	0.52989	0.524924
chr3	138160001	138200000	0.171544	0.0427261	0.170195	1.39999
chr3	138640001	138680000	0.163321	0.0501055	0.181672	1.22557
chr3	139040001	139080000	-0.00245228	0.978086	0.987212	1.9141
chr3	139640001	139680000	0.0645821	0.395028	0.564165	1.48241
chr3	140600001	140640000	0.0045895	0.957717	0.973062	1.75094
chr3	140960001	141000000	0.0255344	0.637355	0.752953	0.913913
chr3	141280001	141320000	0.00880511	0.867722	0.915865	1.08332
chr3	141640001	141680000	0.140362	0.0166959	0.12104	0.538429
chr3	142000001	142040000	0.130714	0.0568655	0.192615	0.982229
chr3	142760001	142800000	0.204871	0.058403	0.195042	1.59468
chr3	143440001	143480000	-0.0233742	0.679509	0.785944	0.663736
chr3	143960001	144000000	0.00724622	0.928095	0.955932	1.78066
chr3	144520001	144560000	0.00697323	0.927477	0.955892	1.15499
chr3	144960001	145000000	0.19599	0.0574127	0.193373	1.26954
chr3	145480001	145520000	-0.0598133	0.371251	0.542711	0.820883
chr3	145760001	145800000	0.0170641	0.764216	0.847132	0.749983
chr3	146320001	146360000	-0.0271683	0.485748	0.63474	0.284401
chr3	147080001	147120000	-0.100211	0.0223173	0.132309	0.266683
chr3	147320001	147360000	0.0608219	0.259685	0.439936	0.778401
chr3	147800001	147840000	0.0726014	0.344957	0.518988	1.19916
chr3	148640001	148680000	0.0367905	0.401325	0.568158	0.558382
chr3	149200001	149240000	0.0182566	0.827983	0.888712	2.62275
chr3	149640001	149680000	0.114261	0.0808458	0.229867	0.868965
chr3	149920001	149960000	0.130603	0.000404235	0.0416317	0.0530074
chr3	150240001	150280000	0.0640078	0.0895319	0.242131	0.305094
chr3	151120001	151160000	0.0939945	0.200886	0.375946	1.21229
chr3	151600001	151640000	0.0733458	0.25218	0.432207	0.680752
chr3	152160001	152200000	0.0523403	0.505127	0.650228	1.29234
chr3	152680001	152720000	0.121228	0.124872	0.287907	0.877838
chr3	153680001	153720000	0.0765122	0.0863842	0.238055	0.353896
chr3	154000001	154040000	-0.0282773	0.725612	0.820328	1.47251
chr3	154280001	154320000	0.0459282	0.610279	0.732893	2.16047
chr3	155040001	155080000	0.0306576	0.608755	0.73154	0.983449
chr3	155680001	155720000	0.19133	0.0216267	0.131115	0.927194
chr3	156240001	156280000	0.0318884	0.414128	0.578416	0.369954
chr3	156840001	156880000	-0.025233	0.831413	0.891021	2.61299
chr3	157240001	157280000	-0.0408125	0.200024	0.375223	0.186873
chr3	157800001	157840000	0.00503421	0.930014	0.956541	0.863363
chr3	158240001	158280000	0.2439	0.098366	0.255105	2.76478
chr3	158520001	158560000	0.0712374	0.0528651	0.185289	0.158672
chr3	158960001	159000000	0.159129	0.0205765	0.128417	0.390769
chr3	159720001	159760000	0.0062972	0.937372	0.960885	2.11204
chr3	160240001	160280000	0.141462	0.0228841	0.132757	0.394338
chr3	160640001	160680000	0.0444538	0.175097	0.346986	0.280884
chr3	161200001	161240000	0.0876961	0.0146887	0.113569	0.101303
chr3	161600001	161640000	0.129405	0.0223569	0.132309	0.316804
chr3	162040001	162080000	-0.0356483	0.774709	0.853619	2.88685
chr3	162720001	162760000	0.167017	0.0853629	0.236789	0.838992
chr3	163360001	163400000	0.17754	0.00266927	0.0650709	0.13999
chr3	163720001	163760000	0.0861292	0.05284	0.185289	0.231756
chr3	164240001	164280000	0.178434	0.119619	0.282199	1.8511
chr3	164920001	164960000	0.117031	0.472599	0.625859	3.30848
chr3	165560001	165600000	0.181678	0.10707	0.265366	1.67806
chr3	166240001	166280000	0.0807947	0.483917	0.632947	2.53516
chr3	166760001	166800000	-0.00309309	0.974247	0.984237	2.09034
chr3	167080001	167120000	-0.107562	0.168368	0.340334	0.902506
chr3	167600001	167640000	0.0117717	0.893163	0.932195	2.16034
chr3	167880001	167920000	0.0857787	0.343623	0.517263	1.93197
chr3	168200001	168240000	0.137372	0.0546259	0.188568	1.08716
chr3	168560001	168600000	0.141806	0.185878	0.358064	2.28625
chr3	169440001	169480000	0.172722	0.104318	0.262076	1.79515
chr3	169800001	169840000	0.207318	0.0098029	0.0985856	1.03155
chr3	170120001	170160000	0.0481109	0.340662	0.514631	0.920982
chr3	170600001	170640000	0.126613	0.116763	0.278867	0.957246
chr3	171280001	171320000	0.0506319	0.28297	0.460838	0.569927
chr3	171520001	171560000	0.055323	0.280452	0.458451	0.784461
chr3	172040001	172080000	0.265558	0.00251815	0.0639407	0.51944
chr3	172440001	172480000	0.209994	0.00176369	0.0564712	0.233931
chr3	173240001	173280000	0.00508615	0.917217	0.948685	0.634399
chr3	173800001	173840000	0.105922	0.103997	0.26172	0.789226
chr3	174080001	174120000	-0.0652631	0.295906	0.47237	1.12676
chr3	174560001	174600000	-0.109224	0.0767137	0.224134	0.516633
chr3	174840001	174880000	-0.013772	0.859113	0.909387	1.44273
chr3	175640001	175680000	0.161601	0.0810345	0.230091	1.17157
chr3	176160001	176200000	0.094991	0.220529	0.397211	1.19192
chr3	176680001	176720000	0.1629	0.0269299	0.141094	0.616092
chr3	177040001	177080000	0.130788	0.0109782	0.102741	0.37628
chr3	177560001	177600000	0.0167722	0.701271	0.80289	0.476791
chr3	178120001	178160000	0.0520777	0.397721	0.565814	0.565239
chr3	178680001	178720000	-0.0183907	0.826566	0.887709	1.46653
chr3	179040001	179080000	-0.0143835	0.734533	0.826518	0.561908
chr3	179320001	179360000	0.00901611	0.738863	0.829024	0.214359
chr3	180320001	180360000	0.208009	0.0275696	0.142417	0.834363
chr3	180920001	180960000	0.0744151	0.435777	0.596719	2.18162
chr3	181400001	181440000	0.112758	0.146723	0.313539	1.3373
chr3	181960001	182000000	0.081975	0.0943466	0.24869	0.520217
chr3	182400001	182440000	0.106878	0.148933	0.31651	0.99371
chr3	182800001	182840000	0.0687529	0.0308335	0.149944	0.206695
chr3	183120001	183160000	0.166433	0.0310775	0.150239	1.27883
chr3	183560001	183600000	0.219295	0.00615382	0.0865551	0.755244
chr3	184040001	184080000	0.183471	0.00200966	0.0605863	0.299364
chr3	184520001	184560000	0.196539	0.0794979	0.228488	2.43108
chr3	185320001	185360000	0.196205	0.0503919	0.181945	2.26156
chr3	185640001	185680000	0.265916	0.00178477	0.0564712	0.451458
chr3	186240001	186280000	0.0832053	0.261032	0.441346	1.75483
chr3	186880001	186920000	0.0634581	0.400944	0.568103	2.0047
chr3	187400001	187440000	0.247021	0.0389662	0.163097	1.34795
chr3	187720001	187760000	0.0817404	0.10303	0.261286	0.695624
chr3	188080001	188120000	0.0486626	0.5486	0.685375	1.95311
chr3	188680001	188720000	0.0500487	0.423858	0.584899	1.14874
chr3	188920001	188960000	0.159612	0.0426483	0.17013	0.717806
chr3	189360001	189400000	-0.0533771	0.540857	0.679396	2.34212
chr3	189640001	189680000	0.0764672	0.102465	0.260746	0.438298
chr3	190160001	190200000	0.0544407	0.155893	0.325498	0.351746
chr3	190480001	190520000	0.120256	0.25195	0.431947	2.57334
chr3	190800001	190840000	-0.0424762	0.504102	0.649342	0.929267
chr3	191120001	191160000	0.0744933	0.154411	0.323541	0.51082
chr3	191520001	191560000	0.0117822	0.758098	0.843061	0.390957
chr3	191840001	191880000	0.100809	0.126555	0.290201	0.847527
chr3	192160001	192200000	0.0111896	0.920787	0.950951	2.51244
chr3	192520001	192560000	0.0413808	0.653379	0.765003	2.70573
chr3	192840001	192880000	0.145375	0.0941161	0.248321	1.53326
chr3	193280001	193320000	0.036139	0.279319	0.457678	0.227581
chr3	194040001	194080000	0.0868429	0.140738	0.305928	0.908352
chr3	194360001	194400000	0.0301234	0.463308	0.617856	0.504819
chr3	194960001	195000000	0.199961	0.0282237	0.144176	1.2003
chr3	195280001	195320000	0.188519	0.00466501	0.0768264	0.315702
chr3	195680001	195720000	0.195775	0.0797017	0.228488	2.543
chr3	196240001	196280000	0.13043	0.0194748	0.125504	0.540395
chr3	196680001	196720000	0.221475	0.00735752	0.090164	0.755571
chr3	197240001	197280000	0.240018	0.00663868	0.0888971	0.914216
chr4	520001	560000	0.124812	0.0804865	0.22948	1.10046
chr4	1000001	1040000	0.265841	0.00964524	0.0981786	1.3516
chr4	1320001	1360000	0.0839315	0.138153	0.302456	0.670176
chr4	1720001	1760000	0.0702676	0.231613	0.409686	1.01136
chr4	2440001	2480000	0.13867	0.0205091	0.128417	0.72389
chr4	2960001	3000000	0.169459	0.0216807	0.131298	0.920035
chr4	3480001	3520000	0.169705	0.0768272	0.224262	2.22291
chr4	3920001	3960000	0.107762	0.0303319	0.149406	0.375581
chr4	4200001	4240000	0.020261	0.685273	0.79027	0.707724
chr4	4880001	4920000	0.023751	0.747261	0.83586	1.66305
chr4	5400001	5440000	0.0146226	0.794117	0.866181	1.06536
chr4	5800001	5840000	0.0328378	0.515486	0.659539	0.866314
chr4	6320001	6360000	0.0805771	0.0622677	0.204118	0.539635
chr4	6680001	6720000	0.187542	0.0125728	0.108111	0.78351
chr4	7080001	7120000	0.0858366	0.0923116	0.245793	0.59343
chr4	7720001	7760000	0.0133735	0.844077	0.898644	1.64815
chr4	8160001	8200000	0.0827032	0.128478	0.292052	0.940865
chr4	8600001	8640000	0.172475	0.0152291	0.115889	0.67863
chr4	10120001	10160000	0.114999	0.00990994	0.0985856	0.172661
chr4	10520001	10560000	0.153511	0.068885	0.212651	1.05503
chr4	10880001	10920000	0.0130613	0.603193	0.727471	0.174348
chr4	11400001	11440000	-0.0600309	0.418368	0.581688	1.22972
chr4	11720001	11760000	0.0264261	0.755799	0.841692	1.69895
chr4	12000001	12040000	0.121898	0.0178513	0.124038	0.307318
chr4	12720001	12760000	0.0830623	0.232429	0.410447	0.597341
chr4	13160001	13200000	0.0200902	0.595191	0.723231	0.495877
chr4	13560001	13600000	0.13988	0.0311363	0.150239	0.358307
chr4	14280001	14320000	0.103221	0.038668	0.162524	0.369553
chr4	14760001	14800000	0.0924465	0.333696	0.508002	2.10691
chr4	15200001	15240000	0.129451	0.093745	0.248266	1.22696
chr4	15720001	15760000	0.0483392	0.348134	0.522342	0.882943
chr4	16240001	16280000	0.234493	0.031938	0.151879	1.94178
chr4	16480001	16520000	0.128862	0.121172	0.284138	1.79789
chr4	17480001	17520000	0.170751	0.00449938	0.0767591	0.234754
chr4	17800001	17840000	-0.00761421	0.931699	0.957561	2.23206
chr4	18600001	18640000	0.149502	0.209807	0.385706	1.78994
chr4	19240001	19280000	0.0508325	0.597459	0.724277	1.84457
chr4	19840001	19880000	0.171287	0.00529818	0.0816482	0.260585
chr4	20240001	20280000	0.0987289	0.236376	0.414786	1.19751
chr4	20720001	20760000	0.0531425	0.353406	0.526942	0.568977
chr4	21160001	21200000	0.123727	0.058325	0.195042	0.659171
chr4	21480001	21520000	-0.0455184	0.539598	0.678421	1.24539
chr4	21760001	21800000	0.0235294	0.815771	0.881151	2.13785
chr4	22360001	22400000	0.0759745	0.318038	0.492424	1.29179
chr4	22680001	22720000	0.0717455	0.389095	0.55918	1.71288
chr4	23320001	23360000	0.0881174	0.382658	0.552224	2.42412
chr4	23680001	23720000	0.117147	0.013282	0.110523	0.251846
chr4	23960001	24000000	0.024009	0.342392	0.516283	0.193859
chr4	24440001	24480000	0.181412	0.161888	0.331898	3.27822
chr4	25040001	25080000	0.184443	0.0424612	0.169789	1.69863
chr4	25400001	25440000	0.126153	0.00893442	0.0960842	0.240082
chr4	25800001	25840000	0.191762	0.0112341	0.103692	0.847833
chr4	26440001	26480000	0.111426	0.0979951	0.254778	0.942154
chr4	27000001	27040000	0.0343427	0.621456	0.741633	1.25006
chr4	27640001	27680000	0.0931408	0.0736692	0.219506	0.348297
chr4	28200001	28240000	0.0469504	0.304173	0.480424	0.330147
chr4	29120001	29160000	0.0461554	0.272049	0.450003	0.294179
chr4	29720001	29760000	0.0610928	0.447571	0.605357	1.15086
chr4	30280001	30320000	0.049611	0.381314	0.551184	0.597632
chr4	30680001	30720000	0.158168	0.0364613	0.158489	0.501374
chr4	31040001	31080000	-0.0198926	0.312497	0.487706	0.0988775
chr4	31360001	31400000	0.016903	0.855732	0.907334	1.95142
chr4	31720001	31760000	0.0998289	0.146317	0.31349	0.5909
chr4	32400001	32440000	0.103687	0.281718	0.459698	1.43723
chr4	32800001	32840000	0.0417521	0.302283	0.478673	0.275132
chr4	33600001	33640000	0.035624	0.736379	0.828068	2.05576
chr4	33920001	33960000	0.0749244	0.25345	0.433441	0.735999
chr4	34360001	34400000	-0.0140132	0.823258	0.885748	0.792903
chr4	34720001	34760000	0.0468188	0.499321	0.644688	0.683224
chr4	35440001	35480000	0.122364	0.00485218	0.0773717	0.112182
chr4	35920001	35960000	0.0960487	0.299937	0.476462	1.44035
chr4	36320001	36360000	0.0958233	0.445708	0.603576	2.44343
chr4	37040001	37080000	0.100407	0.165551	0.336989	1.01296
chr4	37400001	37440000	0.153245	0.0899444	0.242349	1.41608
chr4	38160001	38200000	0.134706	0.130894	0.295475	1.9175
chr4	38720001	38760000	0.125923	0.0825801	0.232852	0.846226
chr4	39440001	39480000	0.321079	0.00673225	0.0889395	1.42166
chr4	40040001	40080000	0.193807	0.00179127	0.0564712	0.338542
chr4	40360001	40400000	0.122768	0.109632	0.268936	2.01441
chr4	40880001	40920000	0.166371	0.00333472	0.0698091	0.271783
chr4	41240001	41280000	0.230031	0.00337373	0.0698091	0.397534
chr4	41640001	41680000	0.0611457	0.150177	0.318298	0.455808
chr4	41920001	41960000	0.138794	0.0187847	0.125233	0.494345
chr4	42520001	42560000	0.0542335	0.430776	0.592075	1.54615
chr4	42960001	43000000	0.177833	0.0429332	0.170405	0.776522
chr4	43720001	43760000	0.1348	0.131793	0.296426	1.17837
chr4	44680001	44720000	0.145157	0.436643	0.597051	3.39165
chr4	45440001	45480000	0.0568242	0.53983	0.678421	1.56196
chr4	45920001	45960000	0.148123	0.0570606	0.192776	0.729625
chr4	46280001	46320000	0.121074	0.0365125	0.158489	0.325905
chr4	46840001	46880000	-0.000848267	0.98946	0.993964	0.853823
chr4	47640001	47680000	0.0198254	0.838961	0.895271	2.5744
chr4	48120001	48160000	0.00320908	0.968439	0.979805	2.2392
chr4	48520001	48560000	-0.0233461	0.718625	0.814605	1.4275
chr4	48960001	49000000	0.0572492	0.243397	0.422404	0.279738
chr4	52920001	52960000	0.0741323	0.201067	0.376158	0.74809
chr4	53400001	53440000	0.0613751	0.419028	0.581872	2.01572
chr4	53840001	53880000	0.262522	0.00786594	0.0915367	0.660691
chr4	54760001	54800000	0.0873297	0.110806	0.270416	0.696526
chr4	55120001	55160000	0.101766	0.317908	0.492391	1.70796
chr4	55800001	55840000	0.0791133	0.339339	0.513617	1.63051
chr4	56200001	56240000	0.101517	0.259325	0.439808	2.41665
chr4	56720001	56760000	0.0659386	0.264963	0.443642	0.975488
chr4	57200001	57240000	0.182748	0.0786219	0.227755	1.9936
chr4	57880001	57920000	0.093583	0.0262083	0.140089	0.234416
chr4	58280001	58320000	0.0887401	0.0407645	0.166123	0.250302
chr4	59120001	59160000	0.13476	0.105724	0.263808	0.984031
chr4	59600001	59640000	0.0322477	0.574341	0.706497	0.532908
chr4	59880001	59920000	0.0693542	0.347974	0.522245	0.668656
chr4	60600001	60640000	0.0733518	0.336682	0.510997	1.04733
chr4	61080001	61120000	0.0459469	0.583929	0.713676	1.17275
chr4	61600001	61640000	0.0363866	0.489989	0.637714	0.468561
chr4	62040001	62080000	-0.00330556	0.9342	0.959059	0.457288
chr4	62600001	62640000	0.477225	0.00580366	0.0839223	2.24552
chr4	62960001	63000000	0.141487	0.00616955	0.0865551	0.245943
chr4	63560001	63600000	0.0356606	0.632257	0.75014	0.852626
chr4	64080001	64120000	0.0911071	0.115309	0.277196	0.443647
chr4	64600001	64640000	0.247001	0.0125806	0.108111	0.698371
chr4	65000001	65040000	0.176938	0.00873353	0.0950352	0.328317
chr4	65440001	65480000	0.0549946	0.579359	0.709979	1.54554
chr4	65840001	65880000	0.0398587	0.257115	0.437353	0.199138
chr4	66240001	66280000	0.0465834	0.378205	0.549498	0.538058
chr4	67040001	67080000	0.121286	0.0188834	0.125233	0.192931
chr4	67520001	67560000	-0.00880746	0.881467	0.924535	0.757428
chr4	67840001	67880000	0.0525216	0.482344	0.631788	1.21619
chr4	68280001	68320000	0.213882	0.0442212	0.172904	1.18503
chr4	68760001	68800000	0.149038	0.00278824	0.0654583	0.166979
chr4	69080001	69120000	0.0894445	0.0863849	0.238055	0.475923
chr4	70040001	70080000	0.125664	0.128735	0.292277	0.752414
chr4	70480001	70520000	0.0763094	0.284991	0.462985	0.740086
chr4	71080001	71120000	0.181278	0.11178	0.271615	2.02751
chr4	71440001	71480000	0.0709998	0.27961	0.457883	0.694939
chr4	71920001	71960000	0.248692	0.00426519	0.0751791	0.599126
chr4	72560001	72600000	0.192438	0.142293	0.307614	3.01186
chr4	73160001	73200000	0.163287	0.017142	0.12268	0.352349
chr4	73880001	73920000	0.219832	0.0845418	0.2364	2.14075
chr4	74520001	74560000	0.0395596	0.583522	0.713368	1.27743
chr4	75000001	75040000	0.0923393	0.17422	0.346045	0.766392
chr4	75600001	75640000	0.0168769	0.88406	0.926417	2.27292
chr4	76440001	76480000	0.0791865	0.0678279	0.21101	0.295448
chr4	77040001	77080000	0.0518191	0.227944	0.40724	0.562053
chr4	77320001	77360000	0.0726725	0.11368	0.274595	0.641714
chr4	78120001	78160000	0.0463701	0.539835	0.678421	1.96104
chr4	78840001	78880000	0.127068	0.0577377	0.194092	0.64127
chr4	79480001	79520000	0.197694	0.0180545	0.124347	0.917638
chr4	79840001	79880000	0.170941	0.0337548	0.154672	0.530407
chr4	80200001	80240000	-0.0373253	0.40562	0.572329	0.493091
chr4	80760001	80800000	0.206603	0.0133564	0.110659	0.602543
chr4	81240001	81280000	0.0904817	0.285727	0.46377	1.12404
chr4	81520001	81560000	0.0767722	0.282903	0.460838	1.34431
chr4	81960001	82000000	0.0354245	0.536994	0.677254	0.608174
chr4	82280001	82320000	0.021286	0.794809	0.866433	1.24034
chr4	82760001	82800000	0.0706059	0.316363	0.491521	1.18968
chr4	83240001	83280000	0.126503	0.471249	0.624821	6.40078
chr4	83680001	83720000	0.159108	0.0450072	0.174127	1.20617
chr4	84400001	84440000	0.0765753	0.219178	0.395811	0.985724
chr4	85080001	85120000	0.0506365	0.469147	0.622566	1.5742
chr4	85440001	85480000	0.0683784	0.265266	0.444015	0.93147
chr4	85920001	85960000	0.219957	0.0544231	0.188246	1.75271
chr4	86320001	86360000	0.0419114	0.551926	0.687198	1.2822
chr4	86640001	86680000	0.109476	0.0815855	0.231215	0.649112
chr4	87120001	87160000	0.207034	0.00263084	0.0645081	0.312202
chr4	87400001	87440000	0.068988	0.153755	0.322873	0.562794
chr4	87800001	87840000	0.108535	0.0349594	0.156806	0.466196
chr4	88160001	88200000	0.124024	0.00430785	0.0754297	0.169192
chr4	88920001	88960000	0.0716331	0.0202301	0.127409	0.148045
chr4	89440001	89480000	0.0693711	0.246057	0.424749	1.03359
chr4	90040001	90080000	0.180993	0.133867	0.299005	2.40162
chr4	90480001	90520000	0.0942774	0.209681	0.385604	1.38883
chr4	90800001	90840000	0.153506	0.112956	0.273684	1.8706
chr4	91240001	91280000	0.0105365	0.914884	0.946983	1.61639
chr4	92000001	92040000	-0.041698	0.658958	0.76959	1.61193
chr4	92560001	92600000	0.191009	0.0657647	0.20828	1.64693
chr4	93160001	93200000	0.64607	0.0108512	0.102335	4.27711
chr4	93600001	93640000	0.16082	0.0176578	0.123988	0.503747
chr4	94120001	94160000	0.111345	0.171835	0.344358	1.45963
chr4	94680001	94720000	-0.0472884	0.544236	0.683018	1.17046
chr4	95200001	95240000	0.0976925	0.176098	0.348166	0.969213
chr4	95520001	95560000	0.0894889	0.168531	0.340334	0.938351
chr4	96040001	96080000	0.0408289	0.520293	0.664304	0.532891
chr4	96400001	96440000	0.146776	0.0300481	0.148411	0.534756
chr4	97000001	97040000	-0.0106935	0.785535	0.860945	0.351844
chr4	97280001	97320000	0.12064	0.415681	0.579705	3.43554
chr4	97760001	97800000	0.0405916	0.0419249	0.168641	0.0462846
chr4	98120001	98160000	0.00996207	0.910665	0.944565	1.58378
chr4	98640001	98680000	0.0540025	0.25825	0.438683	0.386109
chr4	98960001	99000000	0.12834	0.10805	0.26661	0.871942
chr4	99360001	99400000	0.115695	0.00457251	0.0768264	0.140129
chr4	100000001	100040000	0.0883887	0.0407428	0.166123	0.274047
chr4	100400001	100440000	0.0552976	0.613589	0.735427	2.42743
chr4	100800001	100840000	0.168293	0.00798531	0.0915534	0.228524
chr4	101320001	101360000	0.0550314	0.536641	0.677029	1.6819
chr4	101680001	101720000	0.0116822	0.885325	0.927349	1.81228
chr4	102040001	102080000	0.0737618	0.225975	0.404644	0.734332
chr4	102640001	102680000	-0.0119708	0.872718	0.918827	1.17099
chr4	103320001	103360000	0.108222	0.290424	0.467952	2.30051
chr4	104000001	104040000	0.0581694	0.575107	0.706809	1.6788
chr4	104400001	104440000	0.0890171	0.209489	0.385479	1.11944
chr4	104920001	104960000	0.212936	0.0860354	0.237685	1.48286
chr4	105280001	105320000	0.018053	0.788556	0.862502	1.14878
chr4	105760001	105800000	-0.0158744	0.806038	0.875377	0.787188
chr4	106360001	106400000	0.0208419	0.492484	0.639754	0.196592
chr4	106600001	106640000	0.0376215	0.46012	0.615241	0.60281
chr4	107120001	107160000	0.157628	0.0755152	0.222315	0.923216
chr4	107800001	107840000	0.0264114	0.767844	0.849107	1.6726
chr4	108440001	108480000	0.223093	0.0197054	0.125956	1.04574
chr4	108880001	108920000	0.0844491	0.119693	0.282199	0.451201
chr4	109480001	109520000	0.12737	0.0283953	0.144785	0.39359
chr4	110320001	110360000	0.0449779	0.522096	0.665681	1.16735
chr4	110880001	110920000	0.0403324	0.422334	0.583964	0.658694
chr4	111520001	111560000	0.00470626	0.961618	0.975496	1.73775
chr4	111880001	111920000	0.0475748	0.404887	0.571733	0.716453
chr4	112520001	112560000	0.150126	0.119139	0.281701	1.42207
chr4	112960001	113000000	0.00289359	0.965109	0.977691	1.18912
chr4	113480001	113520000	0.219641	0.0158106	0.117446	1.30197
chr4	113880001	113920000	0.166672	0.0706488	0.215342	1.99471
chr4	114240001	114280000	0.0137179	0.728077	0.821936	0.43575
chr4	114680001	114720000	0.147784	0.182748	0.354578	2.67696
chr4	115280001	115320000	0.0392412	0.376725	0.548678	0.366844
chr4	115640001	115680000	0.0124469	0.92099	0.950983	3.2127
chr4	116000001	116040000	0.163745	0.00641531	0.0881484	0.205611
chr4	116760001	116800000	0.153391	0.0851558	0.236577	0.903266
chr4	117080001	117120000	0.193081	0.00428315	0.0752552	0.230021
chr4	118000001	118040000	-0.0120463	0.884101	0.926417	1.16845
chr4	118600001	118640000	0.124489	0.218368	0.395253	1.91196
chr4	119200001	119240000	0.109868	0.210058	0.386038	1.10586
chr4	119600001	119640000	0.00574485	0.893528	0.9324	0.444767
chr4	119880001	119920000	0.0386203	0.640304	0.754995	2.27417
chr4	120440001	120480000	0.0604031	0.548687	0.685375	2.16732
chr4	120960001	121000000	-0.0513184	0.474251	0.626749	0.852356
chr4	121680001	121720000	0.0784385	0.109606	0.268936	0.415171
chr4	122000001	122040000	0.0737436	0.270098	0.448347	0.98149
chr4	122760001	122800000	0.147444	0.0334355	0.153976	0.60798
chr4	123200001	123240000	0.0406754	0.474564	0.626806	0.885162
chr4	123480001	123520000	0.0203676	0.49229	0.639754	0.227922
chr4	124000001	124040000	0.162609	0.0289198	0.145865	0.60271
chr4	124600001	124640000	0.0667751	0.253067	0.432921	0.752144
chr4	125240001	125280000	0.12461	0.0707431	0.215511	0.494926
chr4	125600001	125640000	-0.022096	0.603315	0.727471	0.499142
chr4	126200001	126240000	0.0831948	0.489256	0.637512	1.7949
chr4	126680001	126720000	0.112249	0.112586	0.273027	0.84603
chr4	127000001	127040000	0.11975	0.177948	0.349747	1.30479
chr4	127480001	127520000	0.096377	0.104464	0.262086	0.398443
chr4	128480001	128520000	0.0472213	0.30361	0.479811	0.46853
chr4	128720001	128760000	0.168842	0.00219581	0.0622879	0.22347
chr4	129080001	129120000	0.126655	0.161726	0.331688	1.97721
chr4	129440001	129480000	0.175743	0.000500768	0.043921	0.128398
chr4	129760001	129800000	0.187776	0.00480842	0.0773717	0.412154
chr4	130240001	130280000	-0.0107878	0.861371	0.911253	0.793146
chr4	130840001	130880000	0.150328	0.0034048	0.06983	0.150907
chr4	131240001	131280000	0.0944494	0.296651	0.47274	1.51596
chr4	132000001	132040000	0.0909305	0.399999	0.567413	1.84412
chr4	132640001	132680000	0.04668	0.673468	0.781064	1.49059
chr4	133160001	133200000	-0.0104084	0.84277	0.897441	0.558048
chr4	133560001	133600000	0.237161	0.0695835	0.21343	1.52974
chr4	134040001	134080000	0.014028	0.863623	0.912679	1.09097
chr4	134760001	134800000	0.10363	0.0510979	0.18301	0.344481
chr4	135360001	135400000	0.16462	0.00168799	0.0560795	0.124175
chr4	135840001	135880000	0.199543	0.0341288	0.155868	0.721057
chr4	136280001	136320000	-0.0290345	0.633071	0.75014	0.768947
chr4	136800001	136840000	0.1602	0.0222404	0.132309	0.410256
chr4	137560001	137600000	-0.0137625	0.810759	0.878478	0.883578
chr4	138040001	138080000	0.0825906	0.170579	0.342587	0.505977
chr4	138640001	138680000	0.0460359	0.558294	0.692782	1.2446
chr4	139080001	139120000	0.0819186	0.0559916	0.190918	0.288815
chr4	139400001	139440000	0.0981366	0.137839	0.302456	0.975137
chr4	139880001	139920000	0.145742	0.0942492	0.248553	1.32679
chr4	140560001	140600000	0.00510576	0.941476	0.96348	1.60711
chr4	140920001	140960000	0.0387743	0.678927	0.785915	4.13165
chr4	141240001	141280000	-0.0130423	0.886464	0.927747	2.21349
chr4	141760001	141800000	0.0738478	0.259556	0.43993	0.969296
chr4	142040001	142080000	0.0243191	0.563082	0.696999	0.335785
chr4	142640001	142680000	0.100519	0.130338	0.294702	0.702359
chr4	143000001	143040000	0.0469307	0.428724	0.590137	0.6227
chr4	143760001	143800000	0.144168	0.146974	0.313798	1.61232
chr4	144120001	144160000	0.012308	0.895164	0.933753	2.27271
chr4	144440001	144480000	0.140601	0.0561653	0.191128	0.688159
chr4	145040001	145080000	0.0679006	0.621902	0.742005	1.99201
chr4	145440001	145480000	0.0902894	0.0792466	0.228305	0.477411
chr4	146000001	146040000	0.0473027	0.0957009	0.250942	0.0906594
chr4	146520001	146560000	0.124633	0.0268152	0.140642	0.445565
chr4	147160001	147200000	0.0145114	0.892861	0.932076	2.70308
chr4	147520001	147560000	-0.0285228	0.554662	0.689826	0.623339
chr4	148040001	148080000	-0.0184648	0.795029	0.866433	1.21538
chr4	148520001	148560000	0.166224	0.152143	0.320615	3.19391
chr4	148800001	148840000	0.0577841	0.288984	0.466332	0.646187
chr4	149360001	149400000	0.13699	0.156446	0.325949	1.8379
chr4	149920001	149960000	0.122566	0.0639296	0.206076	0.687822
chr4	150240001	150280000	0.114162	0.222238	0.399117	1.31043
chr4	150840001	150880000	-0.0152247	0.638462	0.753776	0.193803
chr4	151160001	151200000	0.0574272	0.633716	0.750582	4.03533
chr4	152000001	152040000	0.277582	0.0077988	0.0915367	0.71696
chr4	152560001	152600000	0.193291	0.0366878	0.158875	1.40312
chr4	152920001	152960000	0.0386905	0.591437	0.719823	2.24782
chr4	153280001	153320000	0.0262393	0.699984	0.802031	1.2011
chr4	153680001	153720000	0.141892	0.00570451	0.0839223	0.264187
chr4	154040001	154080000	0.121618	0.0654089	0.207641	1.04852
chr4	154680001	154720000	0.0378269	0.317899	0.492391	0.343215
chr4	155440001	155480000	0.0194231	0.773872	0.853208	1.15827
chr4	155880001	155920000	0.148435	0.112803	0.273434	1.47126
chr4	156280001	156320000	0.10868	0.0854361	0.236789	0.496528
chr4	156720001	156760000	0.0857127	0.267014	0.445683	1.00457
chr4	157600001	157640000	0.122169	0.158623	0.328533	1.44675
chr4	158120001	158160000	0.0852056	0.388264	0.558262	1.71962
chr4	158880001	158920000	0.0704767	0.428635	0.590137	1.54081
chr4	159160001	159200000	0.00966587	0.92362	0.953342	2.30717
chr4	159560001	159600000	0.0223297	0.737734	0.828858	1.00665
chr4	160360001	160400000	0.0444737	0.538621	0.677977	0.967773
chr4	160800001	160840000	-0.0781902	0.329857	0.504664	1.17076
chr4	161120001	161160000	0.0866713	0.100244	0.257106	0.443738
chr4	161560001	161600000	0.026264	0.648526	0.761583	0.618531
chr4	162200001	162240000	0.00400987	0.928382	0.955932	0.432285
chr4	162480001	162520000	0.0791652	0.320398	0.49472	1.1599
chr4	163400001	163440000	0.0844681	0.165849	0.337136	0.440847
chr4	163960001	164000000	0.145241	0.138101	0.302456	1.5702
chr4	164440001	164480000	0.122788	0.0346512	0.156704	0.361742
chr4	164920001	164960000	-0.0374118	0.21728	0.393673	0.142808
chr4	165280001	165320000	0.0728641	0.353806	0.527222	1.4069
chr4	165640001	165680000	-0.00253005	0.94469	0.965159	0.405166
chr4	166000001	166040000	0.0944699	0.255968	0.436396	1.66598
chr4	166400001	166440000	0.0268534	0.809134	0.877184	2.58547
chr4	167000001	167040000	0.0872929	0.272598	0.450277	0.81029
chr4	167520001	167560000	0.0899919	0.16786	0.339651	0.643129
chr4	167880001	167920000	0.076175	0.408387	0.574225	1.47411
chr4	168240001	168280000	0.0773246	0.471577	0.625087	2.25623
chr4	168560001	168600000	0.0707461	0.270323	0.448534	0.739673
chr4	169040001	169080000	0.0293399	0.476549	0.628025	0.261743
chr4	169480001	169520000	0.0629288	0.467117	0.620951	2.36743
chr4	169840001	169880000	0.0365987	0.368153	0.539756	0.416697
chr4	170440001	170480000	0.154868	0.134622	0.299812	1.75827
chr4	171000001	171040000	0.10835	0.139002	0.303712	0.772155
chr4	171760001	171800000	0.0520748	0.435001	0.5961	0.83865
chr4	172120001	172160000	0.0279724	0.663035	0.772538	0.881266
chr4	172720001	172760000	0.144758	0.0333067	0.15384	0.447958
chr4	173120001	173160000	0.13011	0.0498766	0.181672	0.477342
chr4	173880001	173920000	0.115853	0.229934	0.408682	2.14607
chr4	174400001	174440000	-0.0146739	0.669417	0.77754	0.315644
chr4	174720001	174760000	0.0956962	0.0564721	0.191727	0.499364
chr4	175240001	175280000	0.21141	0.00547141	0.08225	0.319662
chr4	175600001	175640000	0.0899627	0.161668	0.331688	0.63675
chr4	176160001	176200000	-0.0256251	0.788073	0.862283	2.40786
chr4	176440001	176480000	0.0206644	0.291341	0.468876	0.0643811
chr4	176840001	176880000	-0.0510981	0.601386	0.726674	2.23065
chr4	177280001	177320000	-0.00483871	0.900196	0.936523	0.321802
chr4	177960001	178000000	0.0524625	0.5308	0.671348	1.41572
chr4	178440001	178480000	0.0274541	0.755254	0.841256	1.76872
chr4	179000001	179040000	0.0304437	0.473498	0.626147	0.368121
chr4	179440001	179480000	0.124312	0.0413662	0.16756	0.384793
chr4	179880001	179920000	0.149551	0.209521	0.385479	2.9092
chr4	180240001	180280000	0.0322247	0.435413	0.596433	0.381152
chr4	180760001	180800000	-0.0359599	0.625348	0.744989	1.15755
chr4	181280001	181320000	0.189096	0.128254	0.291665	3.22073
chr4	181560001	181600000	0.0383209	0.406879	0.573372	0.457102
chr4	182040001	182080000	-0.0138433	0.840696	0.896429	1.21999
chr4	182440001	182480000	0.0884266	0.422838	0.584272	2.3951
chr4	183040001	183080000	0.124932	0.0514114	0.18311	0.814392
chr4	183360001	183400000	0.139969	0.00627432	0.0874127	0.279807
chr4	183840001	183880000	0.0443297	0.568848	0.702088	1.6786
chr4	184320001	184360000	0.168673	0.0147299	0.113569	0.561421
chr4	184640001	184680000	0.122444	0.0188757	0.125233	0.44328
chr4	185160001	185200000	0.110138	0.268107	0.446811	2.48238
chr4	185640001	185680000	0.133821	0.00465497	0.0768264	0.238513
chr4	185920001	185960000	0.041281	0.167417	0.3392	0.284823
chr4	186320001	186360000	0.199016	0.00538562	0.08225	0.590969
chr4	187040001	187080000	-0.0162443	0.840501	0.896429	1.94144
chr4	187480001	187520000	0.0710017	0.169416	0.341494	0.702201
chr4	188480001	188520000	0.0417487	0.597796	0.724526	1.56472
chr4	188880001	188920000	0.0848653	0.0951267	0.249911	0.6053
chr4	189160001	189200000	0.129051	0.0393745	0.16344	0.805278
chr4	189680001	189720000	0.0117547	0.832723	0.891853	0.915018
chr4	190120001	190160000	0.124363	0.245523	0.424494	2.02353
chr5	640001	680000	0.143096	0.0243964	0.136294	0.490219
chr5	880001	920000	0.12098	0.180408	0.352267	1.74692
chr5	1240001	1280000	0.140148	0.0537301	0.18714	1.24385
chr5	1640001	1680000	0.0503602	0.436777	0.597051	1.04955
chr5	2160001	2200000	0.12634	0.0210814	0.129229	0.399541
chr5	2760001	2800000	0.0254389	0.45997	0.615188	0.35427
chr5	3560001	3600000	0.05705	0.0842674	0.235992	0.174777
chr5	4040001	4080000	0.0186034	0.613729	0.735435	0.433468
chr5	4280001	4320000	0.0729536	0.292091	0.469021	1.15951
chr5	4840001	4880000	0.0429042	0.462706	0.617589	0.71835
chr5	5440001	5480000	0.045882	0.462862	0.617589	0.721909
chr5	5880001	5920000	0.120402	0.196572	0.371019	2.22663
chr5	6160001	6200000	0.143945	0.0869483	0.238759	1.74129
chr5	6760001	6800000	0.0274341	0.384677	0.55426	0.228964
chr5	7240001	7280000	0.172907	0.0384498	0.162445	1.2062
chr5	7880001	7920000	-0.0335164	0.574726	0.706655	0.611526
chr5	8320001	8360000	0.0826392	0.244094	0.422895	1.24777
chr5	8720001	8760000	0.184987	0.0445876	0.173477	1.18501
chr5	9200001	9240000	0.0814351	0.0315036	0.150934	0.184859
chr5	9520001	9560000	0.00681634	0.930659	0.956848	1.72262
chr5	10200001	10240000	0.154029	0.087421	0.239066	1.60082
chr5	10680001	10720000	-0.00402207	0.954131	0.970806	1.94808
chr5	11200001	11240000	0.00839468	0.816984	0.881883	0.419886
chr5	12000001	12040000	-0.0344415	0.430703	0.592075	0.4138
chr5	12640001	12680000	0.21393	0.0533553	0.186541	1.75722
chr5	12920001	12960000	0.0755761	0.265852	0.444582	1.06786
chr5	13240001	13280000	0.0475461	0.436709	0.597051	0.947142
chr5	13480001	13520000	0.0032284	0.966546	0.978249	1.77737
chr5	13960001	14000000	0.126232	0.0382898	0.162445	0.441441
chr5	14320001	14360000	0.176517	0.162643	0.332579	5.04528
chr5	14640001	14680000	0.160981	0.0631317	0.20476	1.51723
chr5	15040001	15080000	0.0437805	0.44946	0.606425	0.796012
chr5	15440001	15480000	0.132044	0.254521	0.434735	3.17009
chr5	16120001	16160000	0.0730193	0.198606	0.373088	0.678316
chr5	16440001	16480000	0.0799223	0.121459	0.284194	0.476089
chr5	17200001	17240000	-0.0161896	0.700123	0.802031	0.456997
chr5	17600001	17640000	0.0978662	0.131945	0.296426	0.620804
chr5	17960001	18000000	-0.012545	0.846221	0.900387	1.0432
chr5	18320001	18360000	0.00502439	0.94052	0.962681	0.632017
chr5	18720001	18760000	0.0245908	0.68606	0.790566	0.820511
chr5	19200001	19240000	0.144823	0.0637342	0.205868	0.856438
chr5	19520001	19560000	0.167801	0.0798486	0.228488	1.36521
chr5	20240001	20280000	0.0598529	0.489156	0.637512	1.46418
chr5	20600001	20640000	-0.00899882	0.885374	0.927349	0.592816
chr5	20960001	21000000	0.0402832	0.718539	0.814605	1.88494
chr5	21400001	21440000	0.13046	0.00837665	0.0935506	0.114025
chr5	21800001	21840000	0.0794203	0.325968	0.500444	0.836265
chr5	22280001	22320000	0.0524216	0.531511	0.671788	1.2682
chr5	22720001	22760000	0.0397249	0.296262	0.472651	0.317257
chr5	23160001	23200000	0.144197	0.00502018	0.0784599	0.160223
chr5	23800001	23840000	0.158043	0.128716	0.292277	1.30023
chr5	24600001	24640000	0.046489	0.357058	0.53011	0.469873
chr5	25000001	25040000	0.0206296	0.652681	0.764644	0.458579
chr5	25400001	25440000	0.349309	0.00142565	0.0527873	0.533294
chr5	26000001	26040000	-0.0817898	0.0197733	0.126047	0.113985
chr5	26440001	26480000	-0.00962752	0.711467	0.809184	0.139729
chr5	26800001	26840000	0.153086	0.0246438	0.13674	0.408826
chr5	27640001	27680000	0.0625128	0.369878	0.541421	0.807532
chr5	28280001	28320000	0.18972	0.0235348	0.134068	0.646991
chr5	28760001	28800000	-0.0405541	0.306412	0.482717	0.217227
chr5	29320001	29360000	0.106372	0.143057	0.308419	0.754152
chr5	29960001	30000000	0.0956729	0.241312	0.419842	0.998928
chr5	30360001	30400000	0.00688069	0.913077	0.945644	0.813548
chr5	30720001	30760000	0.00207092	0.975638	0.985424	1.17487
chr5	31520001	31560000	0.134545	0.0470934	0.178689	0.846245
chr5	32080001	32120000	0.224316	0.0122677	0.107363	1.21728
chr5	32640001	32680000	0.0411944	0.193451	0.367897	0.22982
chr5	32920001	32960000	0.0431651	0.503827	0.649139	1.33495
chr5	33400001	33440000	0.0319708	0.560147	0.694613	0.662703
chr5	34160001	34200000	0.206903	0.170667	0.342589	2.34355
chr5	34440001	34480000	0.0967273	0.230134	0.408864	0.896256
chr5	34920001	34960000	-0.064985	0.22207	0.399075	0.592209
chr5	35600001	35640000	0.103634	0.103931	0.26172	0.714829
chr5	35960001	36000000	-0.00384605	0.927208	0.955794	0.50772
chr5	36680001	36720000	0.0171149	0.836168	0.894366	2.01191
chr5	37000001	37040000	0.14243	0.00463856	0.0768264	0.249489
chr5	37360001	37400000	0.121258	0.110598	0.27013	1.07037
chr5	37720001	37760000	0.0896691	0.0637176	0.205868	0.443191
chr5	38200001	38240000	0.0246237	0.43546	0.596433	0.259255
chr5	38800001	38840000	0.136806	0.0886905	0.240918	1.09753
chr5	39120001	39160000	0.0618615	0.346126	0.520037	1.04562
chr5	39560001	39600000	0.0647539	0.354906	0.527909	0.920109
chr5	39920001	39960000	-0.0333665	0.705068	0.804355	1.73283
chr5	40280001	40320000	0.0782366	0.144182	0.310212	0.573771
chr5	40720001	40760000	-0.113592	0.00980343	0.0985856	0.125726
chr5	41240001	41280000	0.08	0.104406	0.262086	0.471439
chr5	41640001	41680000	0.182069	0.0455772	0.175226	0.939677
chr5	41840001	41880000	-0.0841404	0.257153	0.437353	1.08919
chr5	42880001	42920000	0.0722692	0.376001	0.548058	1.61384
chr5	43640001	43680000	0.0087085	0.917965	0.949103	1.40829
chr5	44320001	44360000	0.0291613	0.603236	0.727471	0.682259
chr5	44800001	44840000	-0.00285462	0.984714	0.991485	3.57679
chr5	45760001	45800000	0.10742	0.387855	0.55811	2.11357
chr5	50200001	50240000	-0.0346297	0.654802	0.766343	0.959627
chr5	50680001	50720000	0.0829532	0.280887	0.458884	1.1301
chr5	51280001	51320000	0.0877876	0.269719	0.448276	0.991555
chr5	51960001	52000000	-0.00425352	0.947974	0.966902	0.858984
chr5	52400001	52440000	0.063147	0.263073	0.442357	0.621544
chr5	53040001	53080000	0.0846686	0.156817	0.326353	1.0256
chr5	53520001	53560000	0.0266919	0.742609	0.831704	1.57077
chr5	53760001	53800000	0.192992	0.00869187	0.0949566	0.569847
chr5	54160001	54200000	-0.00997211	0.81303	0.879852	0.549322
chr5	54440001	54480000	0.0272415	0.495442	0.64138	0.351342
chr5	55000001	55040000	0.0749825	0.327568	0.502265	1.71752
chr5	55520001	55560000	0.0925173	0.395803	0.564688	2.88672
chr5	56160001	56200000	0.15262	0.0345287	0.1564	0.714441
chr5	56560001	56600000	0.0252083	0.586902	0.715883	0.500097
chr5	57040001	57080000	0.0520684	0.620126	0.741008	2.86282
chr5	57760001	57800000	0.0911994	0.191788	0.366146	0.598767
chr5	58160001	58200000	-0.0750011	0.00642649	0.0881484	0.0580963
chr5	58440001	58480000	-0.0247272	0.708251	0.806985	1.18243
chr5	59080001	59120000	0.0723155	0.557267	0.692248	2.89564
chr5	59560001	59600000	0.0326923	0.491617	0.639381	0.550267
chr5	59920001	59960000	0.0890753	0.193775	0.368198	1.03945
chr5	60240001	60280000	0.150201	0.0288281	0.145779	0.510074
chr5	60640001	60680000	0.0946945	0.0401328	0.165342	0.382292
chr5	60920001	60960000	0.109644	0.123938	0.287054	1.10752
chr5	61680001	61720000	0.143124	0.153947	0.322998	1.96647
chr5	62080001	62120000	0.026366	0.811927	0.879278	3.18401
chr5	62680001	62720000	0.00792901	0.944096	0.96473	2.49753
chr5	63280001	63320000	-0.000226534	0.997086	0.998715	0.713685
chr5	63880001	63920000	-0.0112259	0.603556	0.727512	0.124779
chr5	64800001	64840000	0.191419	0.00026411	0.0390551	0.0653937
chr5	65480001	65520000	0.0750024	0.381947	0.551702	1.4593
chr5	66040001	66080000	0.0207371	0.659949	0.770243	0.662703
chr5	66480001	66520000	0.098486	0.036187	0.158274	0.257943
chr5	66880001	66920000	0.163072	0.049136	0.181433	1.06829
chr5	67240001	67280000	0.0277994	0.703104	0.803418	1.60601
chr5	67560001	67600000	0.10566	0.317316	0.492237	2.04733
chr5	67960001	68000000	0.0622206	0.395003	0.564165	1.93743
chr5	68320001	68360000	0.0856851	0.247634	0.426403	1.20485
chr5	71040001	71080000	0.197159	0.0134936	0.110659	0.820922
chr5	71600001	71640000	0.0289223	0.567303	0.700651	0.759165
chr5	72160001	72200000	0.177025	0.0123416	0.107454	0.558901
chr5	72480001	72520000	0.0480634	0.409093	0.574741	1.43661
chr5	72840001	72880000	-0.0422766	0.282018	0.460051	0.466755
chr5	73120001	73160000	0.107128	0.00483797	0.0773717	0.106779
chr5	73640001	73680000	-0.00929736	0.861092	0.911133	1.29746
chr5	73960001	74000000	0.019858	0.743678	0.832733	1.06204
chr5	74240001	74280000	0.0932498	0.0307717	0.149944	0.341929
chr5	74640001	74680000	0.103063	0.0183884	0.12472	0.271873
chr5	75000001	75040000	0.0680659	0.431741	0.592837	1.68893
chr5	75560001	75600000	0.0619539	0.350646	0.524183	1.20102
chr5	75880001	75920000	0.0585586	0.330382	0.505328	1.3291
chr5	76400001	76440000	0.0549233	0.166249	0.337702	0.411957
chr5	76800001	76840000	0.0481237	0.642852	0.756854	2.35734
chr5	77560001	77600000	0.111436	0.325948	0.500444	3.54622
chr5	78160001	78200000	0.0683711	0.262509	0.441805	0.999193
chr5	78800001	78840000	0.0991956	0.0190592	0.125233	0.317627
chr5	79120001	79160000	0.0848368	0.0678666	0.21101	0.515178
chr5	79600001	79640000	0.122894	0.107699	0.266066	1.71532
chr5	79960001	80000000	0.0669718	0.318553	0.492561	1.25669
chr5	80520001	80560000	0.0104604	0.911035	0.944603	2.19511
chr5	81120001	81160000	0.0613225	0.325702	0.500444	1.23927
chr5	81560001	81600000	0.184943	0.0500848	0.181672	0.867051
chr5	82080001	82120000	0.0838838	0.173958	0.346045	0.927564
chr5	82360001	82400000	0.0479123	0.380248	0.550466	0.780524
chr5	82960001	83000000	0.0858545	0.29701	0.473175	0.887117
chr5	83520001	83560000	0.120887	0.025213	0.137864	0.351494
chr5	84400001	84440000	0.0758611	0.174308	0.346045	0.426765
chr5	84920001	84960000	0.0944863	0.162016	0.331913	0.75829
chr5	85600001	85640000	0.122338	0.262583	0.441805	1.7007
chr5	86320001	86360000	0.0532896	0.54063	0.679266	1.7603
chr5	86680001	86720000	0.0925321	0.133712	0.299005	0.518545
chr5	87040001	87080000	0.123815	0.230676	0.409078	2.017
chr5	87440001	87480000	-0.0483416	0.37866	0.54961	0.746831
chr5	88000001	88040000	0.0506306	0.426802	0.588226	0.575682
chr5	88440001	88480000	0.0415151	0.740582	0.830276	4.05276
chr5	89720001	89760000	-0.000883867	0.986544	0.992661	0.825825
chr5	90120001	90160000	0.190371	0.0344788	0.1564	1.08016
chr5	90720001	90760000	-0.00365967	0.926532	0.955608	0.302606
chr5	91200001	91240000	-0.00475905	0.955542	0.971389	2.17825
chr5	91560001	91600000	-0.0883241	0.215114	0.391032	0.663641
chr5	92200001	92240000	-0.0471509	0.674409	0.781827	2.50146
chr5	92520001	92560000	0.0256599	0.613058	0.73495	0.71905
chr5	92880001	92920000	-0.00737329	0.837172	0.894921	0.333007
chr5	93200001	93240000	0.0330123	0.645431	0.758918	1.32576
chr5	93480001	93520000	0.104715	0.297391	0.473646	2.56654
chr5	94240001	94280000	0.0393391	0.635711	0.752138	1.17007
chr5	94600001	94640000	0.0790777	0.0398626	0.16437	0.240242
chr5	94920001	94960000	-0.0419349	0.330563	0.505453	0.445869
chr5	95160001	95200000	0.00591812	0.944002	0.96473	2.07687
chr5	95640001	95680000	0.13844	0.0491409	0.181433	0.711542
chr5	95920001	95960000	-0.0282419	0.767735	0.849107	2.56834
chr5	96520001	96560000	0.0434805	0.595286	0.723231	1.01471
chr5	96880001	96920000	0.0588104	0.127528	0.291071	0.265749
chr5	97680001	97720000	-0.0568136	0.619162	0.740016	2.55863
chr5	98160001	98200000	0.0971409	0.261554	0.441627	1.32958
chr5	98400001	98440000	0.160502	0.0863181	0.238055	1.03509
chr5	98680001	98720000	0.185065	0.0670992	0.210305	1.06344
chr5	99080001	99120000	0.0950426	0.355189	0.528189	1.58231
chr5	99760001	99800000	-0.0262627	0.605988	0.729565	0.357938
chr5	100320001	100360000	0.0627115	0.20661	0.382524	0.39297
chr5	100680001	100720000	-0.00209289	0.957033	0.972724	0.297049
chr5	101000001	101040000	0.111784	0.31594	0.491274	2.19367
chr5	101560001	101600000	0.000106123	0.997267	0.998715	0.200035
chr5	101880001	101920000	0.0502379	0.456767	0.612539	0.932624
chr5	102520001	102560000	0.0658557	0.472522	0.625859	1.99981
chr5	102880001	102920000	0.245719	0.0105223	0.100609	0.700595
chr5	103480001	103520000	0.198572	0.0959856	0.251097	1.84479
chr5	104120001	104160000	-0.0641771	0.310412	0.486054	0.705208
chr5	104640001	104680000	0.110534	0.0025997	0.0640293	0.0646079
chr5	105160001	105200000	-0.00764804	0.912651	0.945644	1.03082
chr5	105480001	105520000	0.133539	0.245638	0.424494	2.49533
chr5	106160001	106200000	0.0638119	0.0866931	0.238428	0.211327
chr5	106600001	106640000	0.0896737	0.224901	0.402981	1.46689
chr5	107000001	107040000	-0.0558617	0.334173	0.508448	0.899255
chr5	107720001	107760000	0.0555058	0.415971	0.579816	0.946569
chr5	108240001	108280000	0.144341	0.0235324	0.134068	0.515171
chr5	108480001	108520000	0.0676593	0.286503	0.464537	0.888699
chr5	108800001	108840000	0.0906288	0.252778	0.432695	1.29025
chr5	109200001	109240000	0.0148473	0.845817	0.900149	1.55411
chr5	109720001	109760000	0.0419466	0.628017	0.746717	1.7656
chr5	110040001	110080000	-0.019229	0.731566	0.824694	0.563721
chr5	110440001	110480000	-0.0147388	0.806208	0.875388	0.874676
chr5	110840001	110880000	-0.0512656	0.418996	0.581872	0.863885
chr5	111480001	111520000	0.238361	0.0185147	0.12472	0.840977
chr5	111840001	111880000	0.0720954	0.24414	0.422895	0.994801
chr5	112320001	112360000	0.145171	0.107203	0.265575	1.49269
chr5	112960001	113000000	-0.0148151	0.854977	0.906924	1.44579
chr5	113360001	113400000	-0.0730824	0.233939	0.412224	0.910351
chr5	113800001	113840000	0.0518367	0.570761	0.703662	1.93997
chr5	114120001	114160000	-0.0521184	0.430943	0.592158	1.08818
chr5	114600001	114640000	0.109819	0.137855	0.302456	1.11888
chr5	114920001	114960000	0.176385	0.0315163	0.150934	1.1007
chr5	115400001	115440000	0.10439	0.194625	0.368701	1.27557
chr5	115800001	115840000	0.170556	0.254933	0.435034	4.56721
chr5	116360001	116400000	0.0806837	0.106843	0.265337	0.572963
chr5	116760001	116800000	0.110683	0.266008	0.444582	1.67205
chr5	117360001	117400000	7.53869e-05	0.998218	0.998964	0.249661
chr5	117920001	117960000	0.0574557	0.215611	0.391647	0.441916
chr5	118280001	118320000	0.117911	0.00834709	0.0935126	0.173265
chr5	118760001	118800000	0.129525	0.0289245	0.145865	0.430232
chr5	119080001	119120000	0.157724	0.0276412	0.142562	0.668895
chr5	119760001	119800000	-0.016236	0.831731	0.891175	1.45418
chr5	120120001	120160000	-0.0144427	0.722832	0.818192	0.442299
chr5	120560001	120600000	0.0250095	0.447966	0.605445	0.23263
chr5	120920001	120960000	0.176082	0.105343	0.263222	2.19037
chr5	121480001	121520000	0.0794286	0.37746	0.549169	1.82278
chr5	121800001	121840000	-0.00741448	0.842028	0.897166	0.426622
chr5	122360001	122400000	0.0704177	0.379588	0.550089	2.04761
chr5	122680001	122720000	0.0923128	0.136926	0.301805	0.809073
chr5	122960001	123000000	0.0744853	0.347888	0.522245	1.03317
chr5	123240001	123280000	0.00269203	0.965886	0.978154	1.16195
chr5	123600001	123640000	0.052452	0.40101	0.568103	1.28246
chr5	124040001	124080000	0.0613356	0.181015	0.352884	0.62564
chr5	124600001	124640000	0.0259781	0.533881	0.674318	0.523217
chr5	125160001	125200000	0.0784479	0.3962	0.564752	1.84005
chr5	125640001	125680000	0.0424577	0.395416	0.564427	0.796514
chr5	125920001	125960000	0.187882	0.00242234	0.063038	0.260315
chr5	126600001	126640000	0.0801926	0.140532	0.305928	0.875007
chr5	126840001	126880000	0.0716217	0.22265	0.399597	0.660698
chr5	127200001	127240000	0.0646564	0.345769	0.519925	1.36077
chr5	127520001	127560000	0.0540839	0.467317	0.620951	0.948926
chr5	128200001	128240000	0.0687841	0.203173	0.378685	0.557496
chr5	128600001	128640000	0.125366	0.201248	0.376368	1.77284
chr5	129200001	129240000	0.0570931	0.0946658	0.249095	0.181113
chr5	130040001	130080000	0.0305232	0.557099	0.692248	0.647385
chr5	130440001	130480000	-0.0190913	0.627208	0.746077	0.421347
chr5	130760001	130800000	0.112448	0.146733	0.313539	1.18511
chr5	131360001	131400000	0.072506	0.220421	0.397211	0.976017
chr5	131720001	131760000	0.148792	0.0180808	0.124347	0.6683
chr5	132400001	132440000	0.218927	0.00305604	0.0682598	0.482103
chr5	132680001	132720000	0.0364379	0.614526	0.73623	2.26578
chr5	133280001	133320000	0.161449	0.0110996	0.103266	0.419052
chr5	134240001	134280000	0.287184	0.00522409	0.0810816	1.17343
chr5	134760001	134800000	-0.00621704	0.920249	0.950917	1.18715
chr5	135160001	135200000	0.0527937	0.360478	0.533026	0.898743
chr5	135520001	135560000	0.104303	0.154775	0.323948	1.21844
chr5	136080001	136120000	0.0709289	0.216152	0.392402	0.652473
chr5	136600001	136640000	0.188712	0.072559	0.218325	2.45907
chr5	136920001	136960000	0.0257844	0.706361	0.805331	1.3567
chr5	137480001	137520000	0.0387733	0.470168	0.623687	1.16648
chr5	137880001	137920000	0.243921	0.0228139	0.132489	1.56498
chr5	138240001	138280000	0.210908	0.00759727	0.0911177	1.08484
chr5	138600001	138640000	0.275856	0.00167919	0.0560795	0.488535
chr5	139120001	139160000	0.099255	0.0274574	0.142199	0.487607
chr5	139560001	139600000	0.0626172	0.0852786	0.23678	0.312342
chr5	140160001	140200000	0.111277	0.277562	0.455767	2.68861
chr5	140440001	140480000	0.0556259	0.596839	0.723851	3.60457
chr5	141000001	141040000	0.259517	0.000884696	0.0488918	0.322421
chr5	141320001	141360000	0.133467	0.100557	0.257238	1.99627
chr5	141960001	142000000	0.104331	0.0816459	0.231232	0.90455
chr5	142320001	142360000	0.0108768	0.832849	0.891853	0.836879
chr5	142800001	142840000	0.0766942	0.151562	0.319881	0.703198
chr5	143520001	143560000	0.00936206	0.913388	0.945788	1.39564
chr5	143840001	143880000	0.0721048	0.149576	0.317389	0.505202
chr5	144200001	144240000	0.0413303	0.71863	0.814605	3.17759
chr5	144640001	144680000	0.14269	0.0542391	0.187727	0.707902
chr5	145040001	145080000	0.0513664	0.304921	0.48133	0.658157
chr5	145440001	145480000	0.212617	0.0370372	0.160011	1.69421
chr5	145880001	145920000	0.272655	0.00720226	0.0897416	0.714516
chr5	146320001	146360000	0.127547	0.063044	0.204713	0.969168
chr5	146760001	146800000	0.132588	0.0239493	0.135656	0.62677
chr5	146960001	147000000	0.206108	0.0485756	0.180586	2.31636
chr5	147800001	147840000	0.0698436	0.16201	0.331913	0.582212
chr5	148080001	148120000	0.027238	0.538534	0.677977	0.519119
chr5	148680001	148720000	0.104051	0.00759422	0.0911177	0.203488
chr5	148960001	149000000	0.0300536	0.479002	0.629053	0.676956
chr5	149400001	149440000	0.108802	0.044647	0.173585	0.730595
chr5	149800001	149840000	0.302038	0.0017068	0.0560795	0.750542
chr5	150360001	150400000	0.216996	0.0346906	0.156704	1.94333
chr5	151160001	151200000	0.198079	0.00661933	0.0888536	0.367033
chr5	151880001	151920000	0.0762841	0.46876	0.622419	1.7522
chr5	152520001	152560000	0.0233968	0.791793	0.864843	1.74297
chr5	152840001	152880000	0.0183271	0.795756	0.866599	1.3724
chr5	153360001	153400000	-0.0434143	0.250098	0.42944	0.329439
chr5	153800001	153840000	0.0842653	0.109211	0.268144	0.742591
chr5	154280001	154320000	0.0584714	0.275564	0.453547	0.792125
chr5	154960001	155000000	0.0549043	0.0929414	0.246993	0.157255
chr5	155320001	155360000	0.0952942	0.340466	0.514631	1.82602
chr5	155680001	155720000	0.086051	0.183653	0.355889	0.87581
chr5	156560001	156600000	-0.0751116	0.0696764	0.21343	0.279339
chr5	157160001	157200000	0.124662	0.0357929	0.158274	0.569095
chr5	157440001	157480000	0.120434	0.11751	0.279715	1.44974
chr5	158080001	158120000	0.0383392	0.611911	0.733894	1.7197
chr5	158560001	158600000	0.0493584	0.339261	0.513617	0.481967
chr5	159400001	159440000	0.122205	0.0499765	0.181672	0.687083
chr5	159840001	159880000	0.170353	0.115611	0.277678	2.22119
chr5	160360001	160400000	0.0514666	0.523191	0.666398	1.69842
chr5	160920001	160960000	0.0333689	0.701905	0.802902	1.61369
chr5	161240001	161280000	0.0388873	0.688914	0.792977	2.21408
chr5	161600001	161640000	0.0562169	0.599622	0.725622	2.13887
chr5	161920001	161960000	0.0427583	0.373587	0.545259	0.508306
chr5	162480001	162520000	0.0385739	0.15756	0.326976	0.147007
chr5	162840001	162880000	0.116088	0.194631	0.368701	1.03423
chr5	163440001	163480000	0.0484232	0.216578	0.393046	0.276361
chr5	163920001	163960000	0.0477874	0.541719	0.68017	1.12048
chr5	164360001	164400000	0.0453461	0.478533	0.628847	0.894635
chr5	165000001	165040000	0.130164	0.228311	0.40724	1.88195
chr5	165320001	165360000	0.0714458	0.412016	0.57681	1.79729
chr5	165760001	165800000	0.0273553	0.773053	0.852515	2.30525
chr5	166400001	166440000	0.103716	0.0869162	0.238759	0.650366
chr5	167000001	167040000	0.17882	0.0419691	0.168641	1.14445
chr5	167640001	167680000	0.0808482	0.105053	0.262847	0.627793
chr5	167920001	167960000	0.0712259	0.0182048	0.12461	0.142528
chr5	168360001	168400000	0.0300326	0.753004	0.839597	3.72258
chr5	168680001	168720000	-0.013595	0.708703	0.807077	0.484255
[truncated: 3,518 more rows]

## Sheet: 25HD5min.vs.16HD3h
chromosome	begin	end	logOR	pval	qval	disp
chr1	1240001	1280000	0.176047	0.0276093	0.176454	1.13817
chr1	1560001	1600000	0.0198249	0.755469	0.857421	1.40411
chr1	2080001	2120000	0.0494071	0.0491007	0.219146	0.173702
chr1	2520001	2560000	0.245492	0.0654992	0.243677	2.4946
chr1	2960001	3000000	0.148009	0.0158277	0.14792	0.556231
chr1	3320001	3360000	0.0273757	0.0264596	0.173382	0.0344452
chr1	4680001	4720000	0.0550694	0.4947	0.67213	1.79626
chr1	5520001	5560000	0.0910593	0.0191838	0.157634	0.300381
chr1	6040001	6080000	0.0888965	0.158655	0.365774	1.27988
chr1	6720001	6760000	0.128929	0.039072	0.197428	0.813588
chr1	7280001	7320000	0.023243	0.627498	0.775691	1.06308
chr1	7680001	7720000	0.0701867	0.130806	0.33149	0.65971
chr1	8000001	8040000	0.220203	0.0194405	0.158659	1.76389
chr1	8400001	8440000	-0.0295786	0.515524	0.68749	0.909624
chr1	8880001	8920000	0.0851841	0.0389172	0.197303	0.428724
chr1	9280001	9320000	0.0366293	0.433048	0.626772	1.34948
chr1	9640001	9680000	0.0997453	0.0775425	0.261189	0.941596
chr1	10520001	10560000	0.163676	0.00911477	0.119915	0.536672
chr1	11040001	11080000	0.128137	0.0048305	0.104921	0.215565
chr1	11840001	11880000	0.103094	0.116924	0.313293	1.55768
chr1	12120001	12160000	0.0412349	0.32562	0.534815	0.796212
chr1	14280001	14320000	0.0698329	0.412498	0.612003	2.21024
chr1	14880001	14920000	0.0498049	0.357714	0.565152	1.26792
chr1	15400001	15440000	0.0639865	0.0121279	0.134356	0.122902
chr1	15840001	15880000	0.183474	0.0238836	0.167003	1.48592
chr1	16320001	16360000	0.0849391	0.245616	0.455349	2.80938
chr1	16800001	16840000	0.0333981	0.465242	0.653092	1.29102
chr1	17200001	17240000	-0.0751058	0.301125	0.509134	1.38028
chr1	17720001	17760000	0.0727799	0.099564	0.29094	0.741738
chr1	18200001	18240000	0.0823792	0.0333389	0.187302	0.510792
chr1	18600001	18640000	0.0271828	0.417783	0.616286	0.706858
chr1	18880001	18920000	0.099184	0.134201	0.335945	1.62362
chr1	19160001	19200000	0.0802647	0.103484	0.295201	1.09406
chr1	19600001	19640000	0.188822	0.0586475	0.235315	2.40195
chr1	19960001	20000000	-0.0139069	0.834596	0.906919	2.35447
chr1	20480001	20520000	0.0854386	0.0412566	0.200999	0.614607
chr1	20800001	20840000	0.0597971	0.360173	0.567412	1.85367
chr1	21520001	21560000	0.13802	0.00816414	0.115788	0.383912
chr1	21960001	22000000	0.185821	0.00559893	0.108733	0.556868
chr1	22360001	22400000	0.199063	0.00168951	0.0783538	0.32997
chr1	22960001	23000000	0.070471	0.0524459	0.224298	0.482669
chr1	23280001	23320000	0.0545639	0.172029	0.381465	0.620937
chr1	23600001	23640000	0.153875	0.00576845	0.108733	0.619968
chr1	24000001	24040000	0.21844	0.00668347	0.112887	1.05535
chr1	24360001	24400000	0.203045	0.00451116	0.102592	0.401762
chr1	24960001	25000000	0.14499	0.0177256	0.15304	0.81417
chr1	25520001	25560000	0.114375	0.133763	0.33589	1.2827
chr1	26120001	26160000	0.101728	0.258669	0.469069	3.63159
chr1	26360001	26400000	0.0640038	0.0897848	0.278595	0.612776
chr1	26800001	26840000	0.0741693	0.326927	0.536501	1.97862
chr1	27240001	27280000	0.125975	0.106454	0.299494	1.67262
chr1	27600001	27640000	0.139462	0.0569399	0.232867	1.95179
chr1	27960001	28000000	0.0721619	0.170478	0.380164	1.16825
chr1	28520001	28560000	0.0272301	0.373998	0.579429	0.48185
chr1	28960001	29000000	0.217066	7.84541e-05	0.0477524	0.101995
chr1	29520001	29560000	0.0143425	0.809237	0.892317	1.39166
chr1	30240001	30280000	0.0221637	0.801416	0.888191	3.61372
chr1	30560001	30600000	0.1298	0.00335902	0.0958392	0.201617
chr1	31160001	31200000	0.135511	0.034541	0.189992	0.826831
chr1	31400001	31440000	0.221194	0.0119026	0.134132	1.48174
chr1	32080001	32120000	0.0943364	0.0683	0.247902	0.943494
chr1	32840001	32880000	0.096839	0.14316	0.347893	1.61964
chr1	33320001	33360000	0.224101	0.0236661	0.166277	2.25109
chr1	33560001	33600000	0.042978	0.393608	0.595268	1.23518
chr1	34080001	34120000	0.00725737	0.848479	0.915028	0.552925
chr1	34600001	34640000	0.109	0.127967	0.327396	1.58363
chr1	34880001	34920000	0.0826764	0.0212874	0.163341	0.322017
chr1	35200001	35240000	0.146307	0.00952003	0.121612	0.405153
chr1	35600001	35640000	0.166767	0.00933235	0.120758	0.877533
chr1	36000001	36040000	0.146283	0.0856808	0.274584	2.54261
chr1	36240001	36280000	0.0732215	0.0216527	0.164036	0.267625
chr1	36520001	36560000	0.192427	0.0160638	0.148595	1.45751
chr1	36920001	36960000	0.145031	0.0123934	0.137023	0.463656
chr1	37480001	37520000	0.101485	0.24937	0.459161	3.45678
chr1	37920001	37960000	0.028125	0.621577	0.770896	1.33901
chr1	38480001	38520000	0.233925	0.0102258	0.125744	1.18645
chr1	38960001	39000000	0.0957666	0.138151	0.34163	1.60466
chr1	39280001	39320000	0.149688	0.00227578	0.0825153	0.294695
chr1	39520001	39560000	0.145361	0.0369025	0.194081	1.4527
chr1	40000001	40040000	0.176107	0.00180691	0.0783538	0.346019
chr1	40520001	40560000	0.257897	0.0133449	0.13803	2.04389
chr1	40880001	40920000	0.0643929	0.364559	0.571546	1.86381
chr1	41480001	41520000	0.182196	0.0900266	0.279032	3.15545
chr1	41960001	42000000	0.0863565	0.0702297	0.250781	0.714894
chr1	42600001	42640000	0.0374523	0.515264	0.68734	1.06994
chr1	43200001	43240000	0.0863728	0.189847	0.397321	1.44848
chr1	43640001	43680000	0.146936	0.0131005	0.137813	0.742142
chr1	43880001	43920000	0.121379	0.033738	0.188393	1.13815
chr1	44440001	44480000	0.0543823	0.102932	0.294236	0.406055
chr1	45160001	45200000	0.130312	0.0143268	0.140842	0.364833
chr1	46040001	46080000	0.213905	0.00169444	0.0783538	0.408197
chr1	46720001	46760000	0.151563	0.0314533	0.182814	0.955193
chr1	47160001	47200000	0.171589	0.0230704	0.165367	1.1113
chr1	47600001	47640000	0.172164	0.0125256	0.137265	0.678166
chr1	48200001	48240000	0.043632	0.278218	0.486855	0.640283
chr1	48680001	48720000	-0.024342	0.490971	0.670135	0.406974
chr1	49000001	49040000	0.0766374	0.0023449	0.0825153	0.0467455
chr1	49320001	49360000	0.133463	0.177681	0.385751	2.07908
chr1	50480001	50520000	0.0643907	0.237361	0.447802	0.893413
chr1	50800001	50840000	-0.00816137	0.746329	0.852323	0.169058
chr1	51200001	51240000	0.0776929	0.119002	0.316139	0.653147
chr1	51720001	51760000	0.0493712	0.470259	0.656316	1.8942
chr1	52480001	52520000	0.127794	0.00773665	0.115556	0.384419
chr1	52800001	52840000	0.0710227	0.160704	0.368343	0.780797
chr1	53160001	53200000	0.035327	0.307892	0.514995	0.631071
chr1	53640001	53680000	0.107215	0.177537	0.385751	1.81802
chr1	54200001	54240000	0.110318	0.0260253	0.17299	0.599457
chr1	54520001	54560000	0.125025	0.0393793	0.197556	0.965275
chr1	54960001	55000000	-0.01899	0.460834	0.649737	0.346217
chr1	55280001	55320000	0.0932056	0.150527	0.357494	1.47727
chr1	55800001	55840000	0.126312	0.0367373	0.193598	0.823723
chr1	56320001	56360000	0.0338957	0.532177	0.701894	1.02683
chr1	56600001	56640000	-0.0123047	0.711926	0.829368	0.468952
chr1	57200001	57240000	0.101003	0.171165	0.380721	1.3818
chr1	57840001	57880000	0.0303156	0.634439	0.779381	1.74942
chr1	58160001	58200000	0.0653285	0.0285943	0.177852	0.204331
chr1	58640001	58680000	0.108644	0.0394015	0.197556	0.704219
chr1	59160001	59200000	0.160278	0.0874953	0.276151	1.8915
chr1	59720001	59760000	0.166871	0.00860277	0.117832	0.608004
chr1	60240001	60280000	0.003734	0.918432	0.954235	0.288087
chr1	61240001	61280000	0.0597197	0.418963	0.617201	1.98413
chr1	62120001	62160000	0.147345	0.00593757	0.108962	0.41719
chr1	62320001	62360000	-0.0609958	0.194931	0.401435	0.913489
chr1	62600001	62640000	0.153885	0.013489	0.138294	0.814007
chr1	62880001	62920000	0.233345	0.000625466	0.0634104	0.270196
chr1	63280001	63320000	0.0418224	0.525502	0.696085	1.63887
chr1	64040001	64080000	0.050261	0.321499	0.529624	0.682699
chr1	64680001	64720000	0.0635168	0.587134	0.743794	3.38949
chr1	65280001	65320000	0.0552102	0.476772	0.660561	2.54673
chr1	65680001	65720000	0.000866829	0.983052	0.990813	0.795197
chr1	66160001	66200000	0.0630344	0.202908	0.409603	0.552526
chr1	66920001	66960000	0.0663617	0.258723	0.469069	1.00028
chr1	67200001	67240000	-0.0605646	0.36865	0.575624	1.19765
chr1	67640001	67680000	0.0278175	0.511069	0.685026	0.744642
chr1	67960001	68000000	-0.00656288	0.873159	0.92657	0.858166
chr1	68240001	68280000	-0.00978263	0.875973	0.928303	2.05782
chr1	68560001	68600000	0.0422149	0.59103	0.7465	2.61905
chr1	68880001	68920000	0.127956	0.0896887	0.278454	1.08029
chr1	69240001	69280000	0.0494472	0.017144	0.151781	0.0545239
chr1	69720001	69760000	0.0518893	0.347186	0.556162	0.878223
chr1	70200001	70240000	0.128473	0.0230073	0.165367	0.314876
chr1	70640001	70680000	0.185684	0.0105731	0.126564	0.756224
chr1	70960001	71000000	0.156968	0.0199096	0.160486	0.729581
chr1	71520001	71560000	0.091034	0.113619	0.308829	0.480804
chr1	72000001	72040000	0.131705	0.0997834	0.291272	1.06412
chr1	72600001	72640000	0.138201	0.0437678	0.207226	0.525173
chr1	73080001	73120000	0.0547895	0.584734	0.741775	2.0636
chr1	73560001	73600000	0.108602	0.106603	0.299608	0.886413
chr1	74160001	74200000	0.0408841	0.754422	0.856801	4.72014
chr1	74480001	74520000	-0.0344699	0.598218	0.75145	1.07476
chr1	75200001	75240000	0.00954694	0.863793	0.922483	0.664938
chr1	75680001	75720000	0.128047	0.0126793	0.13738	0.290415
chr1	76280001	76320000	0.172962	0.02202	0.165036	0.640661
chr1	76600001	76640000	0.0901634	0.0659221	0.244089	0.5564
chr1	77320001	77360000	0.0525297	0.363532	0.570261	1.19616
chr1	77600001	77640000	0.0467414	0.334642	0.544596	0.626979
chr1	78000001	78040000	0.118594	0.0235432	0.166277	0.522196
chr1	78560001	78600000	0.0503621	0.363165	0.570008	0.90965
chr1	79080001	79120000	0.0356253	0.688482	0.81431	1.75114
chr1	79680001	79720000	0.0526452	0.419367	0.617467	1.02742
chr1	80640001	80680000	-0.159625	0.0761414	0.258648	1.07471
chr1	81240001	81280000	0.0159552	0.794452	0.884381	1.05593
chr1	81760001	81800000	0.0305473	0.579564	0.738272	1.22633
chr1	82480001	82520000	0.0353027	0.65913	0.794152	1.91045
chr1	83160001	83200000	0.115147	0.17602	0.385002	1.39831
chr1	83960001	84000000	0.0695213	0.561267	0.724395	2.72118
chr1	84320001	84360000	0.173661	0.105997	0.298817	1.81913
chr1	84880001	84920000	0.00804005	0.881353	0.930964	1.28856
chr1	85400001	85440000	0.0997121	0.002188	0.0804747	0.0919875
chr1	85720001	85760000	0.0968826	0.0642292	0.242375	0.536374
chr1	86360001	86400000	0.114946	0.0247084	0.169759	0.390763
chr1	86800001	86840000	0.139977	0.022982	0.165367	0.503109
chr1	87200001	87240000	0.117421	0.118037	0.314656	1.33775
chr1	87560001	87600000	0.120237	0.273975	0.483194	2.8413
chr1	88040001	88080000	0.0367054	0.505151	0.680848	1.14174
chr1	88560001	88600000	0.0268153	0.337697	0.547617	0.215776
chr1	89080001	89120000	0.0631264	0.117761	0.314656	0.399539
chr1	89400001	89440000	0.0375651	0.592189	0.747485	1.50229
chr1	89920001	89960000	0.102894	0.0890774	0.277991	0.772755
chr1	90200001	90240000	0.041956	0.178717	0.385751	0.375909
chr1	90480001	90520000	0.196986	0.00835171	0.116657	0.580874
chr1	91160001	91200000	0.095116	0.0583179	0.234661	0.622212
chr1	91640001	91680000	0.170905	0.0044055	0.102592	0.404154
chr1	92400001	92440000	0.0711242	0.185011	0.392307	0.823905
chr1	92760001	92800000	-0.0429082	0.394479	0.595815	1.01141
chr1	93280001	93320000	0.0791947	0.172199	0.381689	0.946282
chr1	93720001	93760000	0.106764	0.063516	0.241169	0.846602
chr1	94040001	94080000	0.0491645	0.229718	0.438958	0.769083
chr1	94320001	94360000	0.143076	0.0612087	0.237809	1.11845
chr1	94920001	94960000	0.186662	0.00717942	0.113904	0.569107
chr1	95280001	95320000	0.100235	0.00294887	0.0929652	0.138988
chr1	95720001	95760000	0.0642052	0.28627	0.495872	0.951209
chr1	96360001	96400000	-0.0237387	0.59614	0.749764	0.61272
chr1	96680001	96720000	-0.0890722	0.0709573	0.251401	0.522081
chr1	97280001	97320000	0.0582523	0.423077	0.620309	1.37661
chr1	98520001	98560000	0.0653911	0.174154	0.382828	0.45406
chr1	98920001	98960000	0.0147581	0.844211	0.912264	1.55318
chr1	99240001	99280000	0.0468163	0.485694	0.666892	1.08446
chr1	99640001	99680000	0.039483	0.345866	0.554854	0.473757
chr1	100200001	100240000	0.0879524	0.194079	0.400724	0.859591
chr1	100560001	100600000	0.127242	0.054822	0.227571	1.23736
chr1	100920001	100960000	0.112186	0.186696	0.394637	2.04837
chr1	101320001	101360000	0.198994	0.0126077	0.13738	0.605913
chr1	101920001	101960000	0.0756203	0.458953	0.647913	2.275
chr1	102920001	102960000	-0.0312775	0.635021	0.779749	0.937979
chr1	103440001	103480000	0.148951	0.081225	0.267693	0.937403
chr1	104840001	104880000	0.032594	0.666465	0.798109	1.52874
chr1	105160001	105200000	-0.0200318	0.815659	0.894949	1.45231
chr1	105640001	105680000	0.0810894	0.19339	0.40038	0.685045
chr1	106320001	106360000	-0.0778503	0.403967	0.604143	1.42942
chr1	106800001	106840000	0.0488997	0.213361	0.422055	0.333331
chr1	107080001	107120000	-0.0621827	0.136668	0.339404	0.404197
chr1	107680001	107720000	-0.0275598	0.543727	0.709796	0.574317
chr1	108280001	108320000	-0.0645774	0.0642027	0.242375	0.206069
chr1	108720001	108760000	0.0843154	0.371866	0.578236	0.837353
chr1	109200001	109240000	0.133343	0.00494627	0.105399	0.203941
chr1	109600001	109640000	0.0934125	0.24112	0.450325	2.58018
chr1	110040001	110080000	0.0169265	0.704544	0.824908	0.914274
chr1	110560001	110600000	0.0680729	0.237415	0.447802	1.02234
chr1	111040001	111080000	0.0833035	0.309864	0.51699	2.71754
chr1	111320001	111360000	0.139244	0.0727549	0.252764	1.43084
chr1	111640001	111680000	0.0334878	0.489124	0.66927	0.839834
chr1	111960001	112000000	0.203719	0.0388142	0.197303	1.79603
chr1	112280001	112320000	0.137054	0.098966	0.290578	2.19391
chr1	112880001	112920000	0.129587	0.016872	0.151253	0.506439
chr1	113240001	113280000	0.0628801	0.113635	0.308829	0.48727
chr1	113640001	113680000	0.0714676	0.215519	0.423916	1.05539
chr1	114480001	114520000	0.0657618	0.279808	0.488823	1.40937
chr1	114840001	114880000	0.0252038	0.492421	0.670621	0.594416
chr1	115200001	115240000	0.0952741	0.0649744	0.242973	0.705419
chr1	115640001	115680000	0.127118	0.116316	0.312271	1.44288
chr1	116120001	116160000	0.0566239	0.387636	0.590118	1.55647
chr1	116640001	116680000	0.0846772	0.289805	0.499447	1.66253
chr1	117040001	117080000	0.0744447	0.273481	0.482659	1.12967
chr1	117600001	117640000	0.120243	0.0266047	0.173497	0.530634
chr1	118040001	118080000	0.0279172	0.623225	0.771619	1.33679
chr1	118480001	118520000	-0.00290479	0.939878	0.965877	0.372055
chr1	119240001	119280000	0.0742986	0.0768353	0.259584	0.429389
chr1	119520001	119560000	0.0894906	0.0961742	0.288209	0.660462
chr1	120120001	120160000	0.0448603	0.103408	0.295138	0.242604
chr1	120400001	120440000	0.106285	0.0421617	0.203505	0.498517
chr1	145360001	145400000	0.287183	0.00248486	0.0846232	0.386032
chr1	146720001	146760000	0.0205503	0.720456	0.834857	1.22612
chr1	147120001	147160000	0.136326	0.00367391	0.0987823	0.326338
chr1	150160001	150200000	0.0421904	0.537888	0.705211	2.02465
chr1	150480001	150520000	0.0649328	0.20671	0.414214	1.02645
chr1	150960001	151000000	0.0522994	0.153507	0.360181	0.471214
chr1	151240001	151280000	0.115902	0.0389455	0.197303	0.907609
chr1	152000001	152040000	0.117691	0.160972	0.368513	1.64098
chr1	152440001	152480000	-0.129647	0.0344666	0.189773	0.687588
chr1	152840001	152880000	0.114102	0.179241	0.385751	1.55182
chr1	153240001	153280000	0.0219694	0.0453906	0.211147	0.0248736
chr1	153600001	153640000	0.183157	0.00347436	0.0963218	0.529207
chr1	153960001	154000000	0.14301	0.0466206	0.213982	1.69738
chr1	154280001	154320000	0.0262659	0.268875	0.478203	0.249046
chr1	155160001	155200000	0.0782689	0.0541427	0.226911	0.357259
chr1	155840001	155880000	0.230139	0.00210101	0.0801854	0.727575
chr1	156280001	156320000	0.208817	0.0112104	0.130914	1.32271
chr1	156560001	156600000	0.0193749	0.538851	0.70597	0.555599
chr1	157120001	157160000	0.14443	0.145979	0.351266	3.22224
chr1	157480001	157520000	-0.0599879	0.06217	0.238354	0.293953
chr1	157880001	157920000	0.167349	0.044913	0.210292	1.74036
chr1	158120001	158160000	0.0742687	0.305747	0.513243	1.50586
chr1	158440001	158480000	0.153939	0.0712434	0.251475	1.57234
chr1	159040001	159080000	0.0509372	0.353952	0.561944	0.677123
chr1	160000001	160040000	0.161248	0.0156113	0.146785	0.874116
chr1	160360001	160400000	0.172762	5.6052e-05	0.0477524	0.0511683
chr1	161120001	161160000	0.0887515	0.130983	0.331788	1.23117
chr1	161400001	161440000	0.371207	0.016546	0.15015	1.5813
chr1	161720001	161760000	0.0325468	0.702598	0.823504	2.02013
chr1	162520001	162560000	0.0742042	0.0962538	0.288217	0.615545
chr1	162800001	162840000	0.0463474	0.152802	0.359951	0.238862
chr1	163280001	163320000	0.157129	0.157582	0.365109	2.03672
chr1	164120001	164160000	-0.0238861	0.665445	0.79758	0.937751
chr1	164760001	164800000	0.0830821	0.23193	0.441373	1.55904
chr1	165080001	165120000	0.0469672	0.375075	0.580474	0.749611
chr1	165560001	165600000	0.231972	3.87692e-05	0.042778	0.0697739
chr1	165880001	165920000	0.115379	0.0594464	0.237311	0.989827
chr1	166400001	166440000	0.0777072	0.0872301	0.275945	0.413281
chr1	166800001	166840000	0.104239	0.129613	0.32983	1.17468
chr1	167480001	167520000	0.0403752	0.289484	0.499088	0.568412
chr1	168040001	168080000	0.145742	0.0996847	0.291138	2.00005
chr1	168560001	168600000	0.00908946	0.878507	0.929858	1.21602
chr1	169040001	169080000	-0.0217701	0.663693	0.796556	0.934603
chr1	169320001	169360000	0.129052	0.176073	0.385002	1.82918
chr1	169800001	169840000	0.133718	0.30358	0.511262	3.47432
chr1	170640001	170680000	0.0235473	0.640098	0.78302	0.859601
chr1	170880001	170920000	0.0913122	0.302822	0.510595	2.39886
chr1	171560001	171600000	0.138817	0.00392945	0.0987823	0.248068
chr1	171960001	172000000	0.0268882	0.648881	0.788429	1.41008
chr1	172400001	172440000	0.150247	0.0281517	0.176692	0.680701
chr1	172680001	172720000	0.0335692	0.359508	0.566526	0.313498
chr1	173360001	173400000	0.0525996	0.326938	0.536501	0.928992
chr1	173800001	173840000	0.125078	0.0602394	0.237809	1.11855
chr1	174200001	174240000	0.0392196	0.471043	0.656661	0.871072
chr1	174680001	174720000	0.181827	0.0288065	0.178539	1.1528
chr1	174960001	175000000	0.214794	0.00461847	0.103158	0.628044
chr1	175320001	175360000	0.049426	0.4903	0.669717	2.27281
chr1	176040001	176080000	0.0268686	0.488172	0.668465	0.483106
chr1	176320001	176360000	0.0906028	0.102369	0.293503	0.667692
chr1	176840001	176880000	0.00471732	0.861084	0.921219	0.179424
chr1	177160001	177200000	-0.00355726	0.958786	0.975945	1.80729
chr1	177920001	177960000	0.0660631	0.249432	0.459161	0.876544
chr1	178480001	178520000	0.0635195	0.0666571	0.245058	0.288013
chr1	179000001	179040000	0.131452	0.0255237	0.171725	0.560188
chr1	179320001	179360000	0.0967799	0.0774397	0.261146	0.900504
chr1	179800001	179840000	0.162452	0.030331	0.181384	1.19851
chr1	180120001	180160000	0.0820477	0.11796	0.314656	0.783915
chr1	180440001	180480000	0.0542332	0.46541	0.653092	1.85628
chr1	180840001	180880000	0.101549	0.172778	0.381853	1.72611
chr1	181120001	181160000	0.0603897	0.000753654	0.0634104	0.0238848
chr1	181400001	181440000	0.109351	0.0128714	0.137813	0.317396
chr1	182000001	182040000	0.0255477	0.59701	0.750616	0.787482
chr1	182360001	182400000	0.0412465	0.508939	0.6835	1.72141
chr1	182800001	182840000	0.153319	0.0168548	0.151253	0.486233
chr1	183200001	183240000	0.0265392	0.471578	0.656799	0.700371
chr1	183600001	183640000	0.146322	0.00309334	0.0937891	0.220856
chr1	183880001	183920000	0.000419262	0.984714	0.991724	0.232917
chr1	184200001	184240000	0.099079	0.064461	0.242421	0.75133
chr1	184680001	184720000	0.0690465	0.0744361	0.256315	0.275465
chr1	185160001	185200000	0.0411537	0.187582	0.395297	0.24182
chr1	185640001	185680000	0.133346	0.0576826	0.234274	0.81351
chr1	186240001	186280000	0.0949321	0.263453	0.473597	1.06317
chr1	186960001	187000000	-0.0397282	0.514123	0.686853	0.797548
chr1	187240001	187280000	-0.0495478	0.380858	0.584996	0.815763
chr1	187840001	187880000	0.0506907	0.423209	0.620309	0.966484
chr1	188440001	188480000	0.0966292	0.145196	0.350414	0.792596
chr1	188720001	188760000	0.0302399	0.432893	0.626772	0.331742
chr1	189120001	189160000	0.145555	0.132211	0.333672	1.44169
chr1	189640001	189680000	0.0546793	0.246628	0.456134	0.43527
chr1	190320001	190360000	0.0511436	0.571419	0.731612	1.60255
chr1	190560001	190600000	0.136993	0.208272	0.416017	1.94169
chr1	191080001	191120000	0.0203438	0.671118	0.80194	0.483582
chr1	191840001	191880000	0.0251991	0.440105	0.631485	0.21007
chr1	192400001	192440000	-0.0651925	0.438406	0.630194	1.45835
chr1	193080001	193120000	-0.010987	0.893	0.939736	1.7965
chr1	193720001	193760000	0.085158	0.192033	0.399042	1.05666
chr1	194040001	194080000	0.0487213	0.492008	0.670266	1.31599
chr1	194280001	194320000	0.045994	0.310407	0.517532	0.401619
chr1	195040001	195080000	0.0345795	0.713285	0.829925	2.22742
chr1	195400001	195440000	-0.0344558	0.300086	0.50769	0.26661
chr1	195840001	195880000	0.0325487	0.272916	0.482126	0.223731
chr1	196280001	196320000	-0.0204565	0.672591	0.803005	0.684866
chr1	196640001	196680000	-0.00368544	0.953635	0.973215	0.673738
chr1	197080001	197120000	0.077985	0.11514	0.310336	0.511401
chr1	197320001	197360000	-0.00971405	0.835069	0.906919	0.600118
chr1	197880001	197920000	0.0630161	0.124328	0.323242	0.358213
chr1	198400001	198440000	0.0211043	0.747909	0.8527	1.38828
chr1	198720001	198760000	-0.0479449	0.441872	0.632868	0.926159
chr1	199080001	199120000	0.0589873	0.193117	0.400372	0.559368
chr1	199520001	199560000	0.179146	0.0777285	0.261237	1.65002
chr1	200000001	200040000	0.170195	0.0161066	0.148595	1.11783
chr1	200480001	200520000	0.0972212	0.0230921	0.165367	0.32388
chr1	200840001	200880000	0.26984	0.0216664	0.164036	3.11407
chr1	201400001	201440000	0.0709795	0.290237	0.499918	2.06155
chr1	201800001	201840000	0.168253	0.0129413	0.137813	0.960683
chr1	202120001	202160000	0.0609968	0.267135	0.476304	1.08609
chr1	202680001	202720000	0.0962989	0.186914	0.394945	2.17685
chr1	202960001	203000000	0.206407	0.0243152	0.168738	1.95356
chr1	203200001	203240000	0.0361691	0.241652	0.450708	0.491476
chr1	203800001	203840000	0.238547	0.000601986	0.0634104	0.276884
chr1	204080001	204120000	0.098442	0.0376305	0.195581	0.732191
chr1	204480001	204520000	0.0276716	0.623463	0.771741	1.57452
chr1	204920001	204960000	0.0553529	0.0614968	0.237828	0.346681
chr1	205200001	205240000	0.157787	0.0105757	0.126564	0.888039
chr1	206520001	206560000	0.143695	0.132589	0.334015	0.782174
chr1	206840001	206880000	0.125955	0.112232	0.306311	2.46266
chr1	207200001	207240000	0.143664	0.0172027	0.151851	0.5404
chr1	207960001	208000000	0.114097	0.0737041	0.254459	0.788168
chr1	208400001	208440000	0.0261958	0.638261	0.782468	1.60667
chr1	208800001	208840000	0.0580654	0.335912	0.545592	1.18107
chr1	209360001	209400000	0.0538818	0.199388	0.406481	0.583703
chr1	209960001	210000000	0.112439	0.0960297	0.288209	0.789227
chr1	210560001	210600000	0.0100799	0.893346	0.939736	1.83698
chr1	211320001	211360000	0.0405215	0.401004	0.6018	0.679945
chr1	211840001	211880000	0.0651505	0.294658	0.503509	1.44945
chr1	212200001	212240000	0.143001	0.0699014	0.250461	1.65918
chr1	212600001	212640000	0.0157552	0.245747	0.455349	0.06292
chr1	212880001	212920000	0.128298	0.0211798	0.16328	0.793543
chr1	213200001	213240000	0.15865	0.065546	0.243677	1.51777
chr1	214320001	214360000	0.00735397	0.792755	0.883562	0.306624
chr1	214800001	214840000	0.123401	0.0496554	0.21978	0.737052
chr1	215280001	215320000	0.0904979	0.0261671	0.172994	0.284022
chr1	215720001	215760000	0.0930973	0.209305	0.417324	1.03739
chr1	216400001	216440000	0.0168568	0.612149	0.762802	0.317191
chr1	216880001	216920000	0.0945704	0.0417302	0.202129	0.372558
chr1	217520001	217560000	-0.0544329	0.173727	0.382768	0.403944
chr1	217920001	217960000	0.133032	0.0113073	0.131041	0.294033
chr1	218360001	218400000	-0.0375808	0.74834	0.852877	2.68337
chr1	219240001	219280000	0.0395357	0.683548	0.810989	2.62047
chr1	220000001	220040000	-0.011405	0.861541	0.921326	1.39777
chr1	220360001	220400000	0.13436	0.0700574	0.250637	1.24338
chr1	220960001	221000000	0.0482762	0.463635	0.652186	1.08153
chr1	221600001	221640000	0.0444146	0.3061	0.513348	0.519217
chr1	222320001	222360000	0.0664082	0.104411	0.296153	0.440623
chr1	222920001	222960000	0.0907079	0.0869012	0.275695	0.602609
chr1	223280001	223320000	0.202099	0.017974	0.153108	1.1024
chr1	223880001	223920000	-0.00734642	0.894295	0.940493	0.878733
chr1	224280001	224320000	0.049072	0.153021	0.360007	0.377915
chr1	224600001	224640000	0.205265	0.00521782	0.105834	0.680672
chr1	225120001	225160000	0.185987	0.00838968	0.116883	0.567457
chr1	225600001	225640000	0.0152873	0.661643	0.795269	0.404223
chr1	226240001	226280000	-0.0495604	0.128171	0.327548	0.349744
chr1	226560001	226600000	0.121948	0.0716076	0.251886	1.50608
chr1	227080001	227120000	0.109513	0.000355078	0.0634104	0.0431571
chr1	227640001	227680000	0.0989119	0.33798	0.547617	2.80482
chr1	228160001	228200000	0.00779356	0.810646	0.892725	0.47
chr1	228760001	228800000	0.148755	0.135996	0.337969	1.04068
chr1	229360001	229400000	0.0960102	0.211468	0.419815	2.32568
chr1	229760001	229800000	0.134148	0.0298552	0.18118	0.722736
chr1	230440001	230480000	0.130172	0.0896145	0.27838	1.51131
chr1	230760001	230800000	0.126354	0.00283136	0.0913295	0.194237
chr1	231440001	231480000	0.126522	0.0158457	0.14792	0.439855
chr1	231760001	231800000	0.0466718	0.352577	0.560577	0.923402
chr1	232280001	232320000	0.135406	0.0246499	0.169759	0.897642
chr1	232760001	232800000	0.0176661	0.711063	0.829198	0.958192
chr1	233400001	233440000	0.0303941	0.718359	0.833303	1.66636
chr1	234240001	234280000	0.0221835	0.524028	0.695197	0.43548
chr1	234600001	234640000	0.0506429	0.202198	0.409373	0.491813
chr1	235240001	235280000	0.257338	0.0117978	0.133378	0.898682
chr1	235640001	235680000	0.19159	0.00835226	0.116657	0.804532
chr1	236200001	236240000	-0.0633053	0.354156	0.561944	1.56079
chr1	236680001	236720000	0.0796812	0.3433	0.552344	2.26666
chr1	237000001	237040000	0.200602	0.0968429	0.288801	4.13331
chr1	237960001	238000000	-0.00831554	0.856908	0.919845	0.524546
chr1	238360001	238400000	0.0738047	0.185876	0.393566	0.877778
chr1	238840001	238880000	-0.017642	0.775503	0.872797	1.30357
chr1	239120001	239160000	0.0414036	0.375854	0.581295	0.633442
chr1	239560001	239600000	0.0321633	0.454685	0.643535	0.539275
chr1	240120001	240160000	-0.0231401	0.619651	0.769784	0.513718
chr1	240840001	240880000	-0.0629891	0.433279	0.626772	2.20803
chr1	241680001	241720000	0.0906362	0.299897	0.50769	1.7966
chr1	242040001	242080000	0.0262681	0.650559	0.789343	1.12622
chr1	242600001	242640000	0.00642224	0.93564	0.96346	1.87863
chr1	243200001	243240000	0.0432876	0.385077	0.587975	0.587473
chr1	243480001	243520000	0.0285092	0.529501	0.700315	0.599294
chr1	244120001	244160000	-0.0044396	0.909891	0.949051	0.796872
chr1	244440001	244480000	0.00289816	0.936624	0.963879	0.511587
chr1	244960001	245000000	0.166703	0.0667169	0.245058	2.68579
chr1	245240001	245280000	0.0524287	0.527833	0.698797	2.91882
chr1	245560001	245600000	0.0943383	0.178913	0.385751	2.21856
chr1	246160001	246200000	0.0768412	0.0535885	0.22603	0.315203
chr1	246640001	246680000	0.113303	0.102323	0.293503	1.21476
chr1	246960001	247000000	0.0387825	0.384698	0.587753	0.774454
chr1	247680001	247720000	-0.0357792	0.436947	0.629101	0.768615
chr1	248080001	248120000	0.0523826	0.207307	0.414704	0.366427
chr1	248480001	248520000	-0.0610135	0.257507	0.467786	0.664061
chr2	640001	680000	0.0944135	0.0320929	0.183519	0.356894
chr2	1160001	1200000	0.102643	0.0826721	0.269087	0.794853
chr2	1520001	1560000	0.00218546	0.9833	0.990813	4.1968
chr2	1840001	1880000	0.0612232	0.193976	0.400724	0.547152
chr2	2280001	2320000	0.0261615	0.589997	0.745708	0.897864
chr2	2520001	2560000	0.0440024	0.239516	0.449739	0.471487
chr2	3400001	3440000	0.0376462	0.742096	0.849055	5.16607
chr2	3720001	3760000	-0.00796737	0.84905	0.915028	0.501984
chr2	4760001	4800000	0.0306771	0.689565	0.81431	1.28292
chr2	5480001	5520000	0.0910863	0.00787256	0.115788	0.120941
chr2	5800001	5840000	0.131579	0.0717407	0.251886	1.20855
chr2	6040001	6080000	0.0652724	0.368792	0.575624	1.76057
chr2	6440001	6480000	0.092093	0.0713319	0.251623	0.57773
chr2	6920001	6960000	0.0677416	0.127894	0.327396	0.375973
chr2	7200001	7240000	0.0265608	0.383286	0.586571	0.245436
chr2	7560001	7600000	0.0510502	0.406277	0.606678	1.44134
chr2	7800001	7840000	0.0347053	0.596157	0.749764	1.71259
chr2	8520001	8560000	0.0206994	0.345505	0.554436	0.219278
chr2	8840001	8880000	0.0557124	0.302582	0.510504	0.805084
chr2	9240001	9280000	-0.0493333	0.468847	0.655287	2.06313
chr2	9560001	9600000	0.128448	0.0192009	0.157634	0.619372
chr2	10200001	10240000	-0.119679	0.0835835	0.270417	1.3196
chr2	10840001	10880000	0.0403363	0.240512	0.449798	0.391683
chr2	11240001	11280000	0.0798504	0.127774	0.327396	0.786954
chr2	11920001	11960000	0.0704922	0.45187	0.641195	2.71807
chr2	12440001	12480000	-0.0320607	0.308374	0.515389	0.339127
chr2	13120001	13160000	0.0949104	0.0463204	0.213492	0.246098
chr2	13680001	13720000	0.167687	0.0261928	0.172994	0.644227
chr2	14040001	14080000	0.0582109	0.172479	0.381853	0.336255
chr2	14760001	14800000	0.0799886	0.115281	0.310336	0.554691
chr2	15040001	15080000	0.126265	0.100118	0.291632	1.26593
chr2	15720001	15760000	0.134278	0.102735	0.293826	0.936662
chr2	16680001	16720000	0.00355436	0.922892	0.955988	0.521512
chr2	17520001	17560000	-0.0083031	0.920874	0.955693	2.63159
chr2	18000001	18040000	0.116458	0.0907135	0.280265	1.08778
chr2	18560001	18600000	0.0783293	0.414944	0.614068	1.94491
chr2	18920001	18960000	0.124488	0.145335	0.350444	1.6317
chr2	19520001	19560000	0.0501675	0.413581	0.612708	0.898451
chr2	20080001	20120000	0.110756	0.0758128	0.258025	0.907249
chr2	20560001	20600000	0.103692	0.178015	0.385751	2.25162
chr2	20840001	20880000	0.0491404	0.346379	0.555264	0.857386
chr2	21240001	21280000	0.17007	0.00294498	0.0929652	0.23678
chr2	21560001	21600000	0.0695096	0.176535	0.385203	0.568012
chr2	22120001	22160000	0.110125	0.252689	0.461617	2.4796
chr2	22560001	22600000	0.0305019	0.630119	0.777111	0.962581
chr2	23080001	23120000	-0.00757338	0.827581	0.902038	0.457588
chr2	23520001	23560000	0.0802762	0.21922	0.428188	1.6041
chr2	23960001	24000000	0.192917	0.00120132	0.0708188	0.261658
chr2	24600001	24640000	0.0212178	0.638772	0.782624	0.807651
chr2	25080001	25120000	0.143682	0.0963843	0.288217	2.43088
chr2	25440001	25480000	-0.0784531	0.125947	0.326157	0.922562
chr2	25960001	26000000	0.139124	0.0186171	0.155024	0.771825
chr2	26400001	26440000	0.196391	0.0133602	0.13803	1.45147
chr2	26680001	26720000	0.0673023	0.257151	0.467448	1.58862
chr2	27240001	27280000	0.170628	0.02249	0.165036	1.25518
chr2	27560001	27600000	0.17723	0.00592196	0.108962	0.552536
chr2	27880001	27920000	0.142409	0.098663	0.290204	1.87122
chr2	28360001	28400000	0.117966	9.60707e-05	0.0477524	0.0355142
chr2	28760001	28800000	0.121318	0.115221	0.310336	1.74802
chr2	29160001	29200000	0.151752	0.0189068	0.156647	0.713436
chr2	29440001	29480000	0.0225895	0.518539	0.690675	0.533522
chr2	30360001	30400000	0.0579018	0.189315	0.397321	0.420866
chr2	30920001	30960000	-0.0473653	0.460683	0.64969	1.10139
chr2	31560001	31600000	-0.00767984	0.861218	0.921219	0.749664
chr2	32040001	32080000	0.159028	0.0487523	0.218333	1.49632
chr2	32960001	33000000	0.0720336	0.299334	0.50769	1.65296
chr2	33240001	33280000	0.0304957	0.524201	0.695197	1.11616
chr2	33800001	33840000	-0.0244997	0.622222	0.770896	0.772145
chr2	34280001	34320000	0.077374	0.449595	0.638953	2.87595
chr2	34960001	35000000	0.0404071	0.522589	0.694059	0.982008
chr2	35320001	35360000	0.0101437	0.880506	0.930624	1.11204
chr2	35640001	35680000	0.0426143	0.385493	0.588154	0.615939
chr2	36120001	36160000	0.0566847	0.319517	0.527304	0.769532
chr2	36560001	36600000	0.118286	0.0754539	0.257452	1.12378
chr2	36960001	37000000	-0.0208296	0.45228	0.641611	0.34043
chr2	37560001	37600000	0.13679	0.0620115	0.238176	1.27178
chr2	38080001	38120000	0.0593062	0.282645	0.491754	0.869457
chr2	38480001	38520000	0.0389496	0.207999	0.415922	0.443231
chr2	39000001	39040000	0.142186	0.101046	0.292635	2.5599
chr2	39480001	39520000	0.0949582	0.0113773	0.131041	0.260375
chr2	40040001	40080000	0.0982943	0.0914966	0.281218	0.685054
chr2	41000001	41040000	-0.0019985	0.978935	0.98816	1.27046
chr2	41640001	41680000	0.0512239	0.419738	0.617684	1.19663
chr2	42040001	42080000	0.115563	0.138823	0.342066	1.42772
chr2	42560001	42600000	0.26082	0.00233	0.0825153	0.670494
chr2	43000001	43040000	0.0857135	0.0205846	0.162037	0.19698
chr2	43440001	43480000	0.048161	0.159641	0.366974	0.575786
chr2	43800001	43840000	-0.0168814	0.698999	0.821205	0.701497
chr2	44080001	44120000	0.151376	0.0386686	0.197167	1.08528
chr2	44560001	44600000	0.163451	0.0703583	0.25102	2.28189
chr2	45200001	45240000	-0.0575388	0.344382	0.55371	1.1339
chr2	45800001	45840000	0.0925549	0.0231699	0.165367	0.262747
chr2	46200001	46240000	0.0747462	0.0965191	0.288217	0.538381
chr2	46640001	46680000	-0.0543666	0.292466	0.501721	1.05611
chr2	47120001	47160000	0.143831	0.00393912	0.0987823	0.280543
chr2	47600001	47640000	0.107912	0.163526	0.371876	2.11655
chr2	48000001	48040000	0.205933	1.23755e-05	0.0341379	0.0244944
chr2	48320001	48360000	0.0592031	0.409719	0.610008	2.24384
chr2	48680001	48720000	-6.05199e-05	0.999275	0.999637	1.5933
chr2	49120001	49160000	0.100555	0.393297	0.59496	4.53983
chr2	49800001	49840000	0.0138354	0.841172	0.911154	1.22611
chr2	50720001	50760000	0.0577477	0.197749	0.404516	0.333323
chr2	51600001	51640000	0.070696	0.299113	0.50769	1.15932
chr2	51960001	52000000	0.0922511	0.015587	0.146785	0.136642
chr2	52320001	52360000	-0.00774549	0.931607	0.961226	2.49559
chr2	52840001	52880000	0.0637715	0.430824	0.625716	1.73263
chr2	53200001	53240000	0.0135829	0.712412	0.829368	0.433418
chr2	53640001	53680000	0.0218262	0.795815	0.884877	2.90457
chr2	54000001	54040000	0.050179	0.26736	0.476304	0.603589
chr2	54920001	54960000	0.194283	0.0221439	0.165036	1.31139
chr2	55440001	55480000	0.151229	0.0250894	0.170457	0.866296
chr2	55880001	55920000	0.183392	0.0228795	0.165367	0.872445
chr2	56360001	56400000	0.0803459	0.400512	0.601586	1.93545
chr2	56960001	57000000	0.140948	0.0217092	0.164068	0.424092
chr2	57760001	57800000	0.0694655	0.232389	0.441644	0.584144
chr2	58400001	58440000	0.12626	0.00411218	0.102504	0.207768
chr2	58960001	59000000	0.103834	0.125604	0.325639	1.26048
chr2	59480001	59520000	0.109984	0.0557262	0.229823	0.622166
chr2	59800001	59840000	0.00326652	0.93451	0.96296	0.510737
chr2	60360001	60400000	-0.0120297	0.811457	0.892774	1.04027
chr2	60880001	60920000	0.0732065	0.397153	0.598549	2.14366
chr2	61400001	61440000	0.145465	0.0441398	0.207781	1.31044
chr2	62120001	62160000	0.116152	0.0464148	0.213748	0.702264
chr2	62640001	62680000	0.111693	0.0710904	0.251414	0.925069
chr2	63280001	63320000	0.0328172	0.446082	0.635926	0.700568
chr2	63800001	63840000	0.0728597	0.126564	0.326518	0.666543
chr2	64240001	64280000	0.0188418	0.699225	0.821295	0.901444
chr2	64800001	64840000	0.0883922	0.0479474	0.217149	0.571743
chr2	65120001	65160000	0.0388713	0.505237	0.680848	1.53106
chr2	65800001	65840000	0.057857	0.34241	0.551395	1.01898
chr2	66240001	66280000	0.0154641	0.809941	0.892725	1.67063
chr2	66640001	66680000	0.119057	0.146952	0.352034	1.51881
chr2	67120001	67160000	0.0681441	0.0880167	0.276854	0.403114
chr2	67440001	67480000	-0.00377764	0.917379	0.953764	0.49362
chr2	67880001	67920000	-0.0249164	0.579925	0.738345	0.815343
chr2	68280001	68320000	0.131281	0.127946	0.327396	1.7724
chr2	68640001	68680000	-0.00255914	0.923856	0.956617	0.231706
chr2	69160001	69200000	-0.0412591	0.51154	0.685324	1.49582
chr2	69560001	69600000	0.059655	0.251303	0.460247	1.12378
chr2	70080001	70120000	0.0731561	0.0522326	0.223979	0.446822
chr2	70480001	70520000	0.191736	0.0180558	0.153108	0.970575
chr2	71200001	71240000	0.104211	0.0360675	0.192246	0.488879
chr2	71720001	71760000	0.12564	0.206745	0.414214	2.92159
chr2	72080001	72120000	0.0718361	0.157252	0.364982	1.04965
chr2	72360001	72400000	0.0991607	0.0842244	0.271734	0.798972
chr2	73080001	73120000	0.197427	0.0146621	0.141915	1.04857
chr2	73480001	73520000	0.147834	0.0602784	0.237809	1.24665
chr2	73840001	73880000	0.0334054	0.701774	0.822713	2.77004
chr2	74840001	74880000	0.157011	0.0227777	0.165367	1.05174
chr2	75120001	75160000	0.0378368	0.449394	0.638832	1.17129
chr2	75880001	75920000	0.0725214	0.137394	0.340218	0.450854
chr2	76280001	76320000	0.136682	0.0643996	0.242421	1.13895
chr2	77120001	77160000	0.161015	0.00370112	0.0987823	0.206377
chr2	77400001	77440000	0.181374	0.0203905	0.161867	0.802296
chr2	77960001	78000000	0.0396637	0.34057	0.550674	0.444443
chr2	78200001	78240000	-0.0262787	0.651162	0.789343	0.998501
chr2	78560001	78600000	0.0602095	0.220027	0.428507	0.506904
chr2	79200001	79240000	0.0702235	0.315857	0.523455	1.07956
chr2	80120001	80160000	0.106251	0.104125	0.296153	0.69116
chr2	80720001	80760000	-0.0772282	0.0244945	0.169556	0.221264
chr2	81480001	81520000	-0.0415735	0.367328	0.574255	0.478615
chr2	82560001	82600000	0.0499333	0.473287	0.657549	1.12922
chr2	82960001	83000000	0.0574232	0.413736	0.612774	1.3002
chr2	83280001	83320000	0.0239505	0.461573	0.650613	0.274583
chr2	84000001	84040000	-0.0481439	0.498158	0.675662	1.36654
chr2	84600001	84640000	0.126067	0.166294	0.374925	1.75714
chr2	85120001	85160000	-0.0112143	0.857769	0.919968	1.58082
chr2	85840001	85880000	0.112418	0.12274	0.32094	1.46549
chr2	86360001	86400000	0.10256	0.0722132	0.252472	0.829899
chr2	86640001	86680000	0.0412735	0.19355	0.40038	0.351025
chr2	86960001	87000000	0.066148	0.59303	0.747999	2.79303
chr2	88280001	88320000	0.142003	0.156237	0.363667	0.619444
chr2	89000001	89040000	0.224087	0.00154775	0.0769374	0.251859
chr2	95800001	95840000	0.0793413	0.313519	0.521303	1.90568
chr2	96640001	96680000	0.218722	0.0120047	0.134132	0.563573
chr2	96920001	96960000	0.0736303	0.143056	0.347893	0.870372
chr2	97200001	97240000	0.0563636	0.334005	0.544053	1.48812
chr2	99200001	99240000	0.185129	0.04715	0.215515	1.82481
chr2	99680001	99720000	0.0425266	0.195127	0.401504	0.355395
chr2	100120001	100160000	0.164791	0.000516641	0.0634104	0.107435
chr2	101160001	101200000	0.0450444	0.358839	0.566227	0.810224
chr2	101840001	101880000	0.0385949	0.094303	0.285236	0.150238
chr2	102480001	102520000	0.0710289	0.15795	0.365109	0.671859
chr2	103400001	103440000	0.0908086	0.235124	0.44546	1.18286
chr2	103760001	103800000	0.0111241	0.769823	0.868353	0.408559
chr2	104200001	104240000	0.0741021	0.20272	0.409373	0.873614
chr2	104560001	104600000	-0.0287678	0.749401	0.853519	2.116
chr2	105120001	105160000	0.0928357	0.111453	0.305417	0.951179
chr2	105600001	105640000	0.15137	0.118765	0.315771	2.41111
chr2	105880001	105920000	0.102976	0.0361907	0.192246	0.492882
chr2	106680001	106720000	0.0592919	0.386582	0.589326	1.46438
chr2	107200001	107240000	0.116429	0.226429	0.435113	1.30676
chr2	107760001	107800000	0.0508725	0.299916	0.50769	0.786376
chr2	108520001	108560000	0.0160555	0.723201	0.836457	0.486074
chr2	108800001	108840000	0.0581549	0.318907	0.526611	1.05654
chr2	109400001	109440000	0.176838	0.0417695	0.202143	1.41742
chr2	111840001	111880000	0.0935778	0.00887712	0.118297	0.140796
chr2	112480001	112520000	-0.018611	0.829851	0.90355	0.957983
chr2	113280001	113320000	0.144347	0.059115	0.236503	0.957059
chr2	113720001	113760000	0.0307327	0.52115	0.69315	0.887993
chr2	114200001	114240000	0.0956284	0.293194	0.502345	1.01727
chr2	114720001	114760000	-0.00882801	0.891991	0.938983	1.34402
chr2	115320001	115360000	0.0342077	0.747232	0.8527	3.36613
chr2	115920001	115960000	0.0567589	0.0557312	0.229823	0.150159
chr2	116600001	116640000	0.0446847	0.521501	0.693282	1.21983
chr2	117240001	117280000	0.0469242	0.372971	0.57865	0.628825
chr2	117720001	117760000	-0.0337937	0.604117	0.756277	1.29463
chr2	118160001	118200000	0.0753514	0.342204	0.551365	1.48017
chr2	118520001	118560000	0.206359	0.00990895	0.123403	0.678219
chr2	118760001	118800000	0.0400294	0.528644	0.699408	1.16705
chr2	119600001	119640000	-0.0740654	0.174766	0.383221	0.640721
chr2	120040001	120080000	0.0782803	0.229434	0.438748	1.69164
chr2	120400001	120440000	0.162115	0.0463097	0.213492	1.51009
chr2	120960001	121000000	0.173588	0.021525	0.163798	0.851276
chr2	121440001	121480000	0.0910073	0.202466	0.409373	2.00523
chr2	121800001	121840000	-0.0719861	0.0248017	0.169767	0.195945
chr2	122120001	122160000	0.112489	0.0946794	0.286049	1.43443
chr2	122520001	122560000	0.197473	0.0607073	0.237809	2.4531
chr2	122880001	122920000	0.0528413	0.172553	0.381853	0.366733
chr2	123200001	123240000	0.0903661	0.0622978	0.238416	0.477608
chr2	123560001	123600000	0.0605967	0.215977	0.42451	0.655847
chr2	124200001	124240000	0.0390022	0.433638	0.627004	0.612179
chr2	124760001	124800000	0.0726513	0.270375	0.479787	0.800807
chr2	125560001	125600000	0.0375578	0.50911	0.683563	0.75654
chr2	126440001	126480000	0.0480628	0.534993	0.70349	1.37199
chr2	126960001	127000000	0.0942918	0.0302525	0.181384	0.267259
chr2	127760001	127800000	0.0978493	0.239968	0.449798	2.47219
chr2	128240001	128280000	0.116896	0.0521859	0.223979	1.1723
chr2	128440001	128480000	0.115751	0.00708513	0.1133	0.298204
chr2	128920001	128960000	0.148691	0.00946461	0.121433	0.509744
chr2	129480001	129520000	0.146351	0.0929724	0.282856	1.77433
chr2	130120001	130160000	0.0696349	0.165205	0.373925	0.654561
chr2	130680001	130720000	-0.0425386	0.44268	0.633203	0.505956
chr2	131120001	131160000	0.0635303	0.44933	0.638832	0.503977
chr2	131400001	131440000	-0.0952922	0.306832	0.514058	0.619378
chr2	131880001	131920000	0.105488	0.096491	0.288217	0.581704
chr2	132560001	132600000	0.0984601	0.276632	0.485701	1.09535
chr2	132920001	132960000	0.0560093	0.486953	0.667548	0.973236
chr2	133280001	133320000	0.0419047	0.580182	0.738377	2.10683
chr2	133640001	133680000	0.0545651	0.490084	0.669717	2.43346
chr2	133960001	134000000	0.0489065	0.31272	0.520602	0.5611
chr2	134240001	134280000	0.0623791	0.0525977	0.224408	0.228613
chr2	134600001	134640000	0.140865	0.00284732	0.0913295	0.132887
chr2	135200001	135240000	0.0717993	0.0690195	0.249399	0.324238
chr2	135680001	135720000	0.116066	0.149278	0.355603	1.30277
chr2	136000001	136040000	-0.00655156	0.932205	0.961484	3.01307
chr2	136520001	136560000	0.102296	0.0455542	0.211373	0.455801
chr2	137120001	137160000	0.0554511	0.131201	0.331882	0.311567
chr2	137520001	137560000	0.0748499	0.0332619	0.187251	0.188872
chr2	138200001	138240000	0.0722941	0.120456	0.318733	0.494739
chr2	138600001	138640000	0.0953014	0.134531	0.335945	0.557285
chr2	139120001	139160000	0.0141174	0.752215	0.854834	0.696622
chr2	139600001	139640000	-0.0555623	0.0693288	0.249399	0.131355
chr2	140200001	140240000	-0.026661	0.558114	0.722627	0.632212
chr2	140760001	140800000	0.0890351	0.156006	0.36345	0.793888
chr2	141320001	141360000	0.116152	0.181077	0.387894	1.63557
chr2	141680001	141720000	0.081479	0.245791	0.455349	1.02396
chr2	142160001	142200000	0.0875912	0.189438	0.397321	1.02188
chr2	142920001	142960000	0.0402324	0.135202	0.336906	0.114924
chr2	143360001	143400000	-0.00399352	0.959378	0.976264	1.62831
chr2	143800001	143840000	0.173109	0.0319201	0.183286	0.65211
chr2	144040001	144080000	0.101697	0.381886	0.585697	3.80764
chr2	144880001	144920000	0.101705	0.0563624	0.231363	0.57316
chr2	145280001	145320000	0.0732207	0.124171	0.322985	0.643934
chr2	145600001	145640000	0.0782937	0.199545	0.406481	1.00955
chr2	146240001	146280000	0.112069	0.0605261	0.237809	0.668528
chr2	146480001	146520000	0.0321687	0.670009	0.80131	1.52175
chr2	147040001	147080000	-0.0190763	0.762537	0.863312	1.26275
chr2	147440001	147480000	-0.0866776	0.174343	0.382902	0.576048
chr2	148080001	148120000	0.0833673	0.218906	0.428112	1.3633
chr2	148680001	148720000	0.108911	0.189506	0.397321	1.13566
chr2	149240001	149280000	0.12875	0.0326858	0.185522	0.645558
chr2	149840001	149880000	0.0768309	0.412784	0.612003	1.73525
chr2	150400001	150440000	0.211445	0.0583568	0.234661	1.66631
chr2	151320001	151360000	0.0212384	0.75152	0.854487	1.57795
chr2	152080001	152120000	-0.0110237	0.874418	0.927011	1.94085
chr2	152360001	152400000	0.119097	0.203551	0.410076	2.38045
chr2	152840001	152880000	0.013623	0.748646	0.852984	0.703592
chr2	153560001	153600000	0.246021	0.0185693	0.155024	0.934356
chr2	154000001	154040000	0.0349053	0.494034	0.671657	0.847122
chr2	154600001	154640000	-0.0271597	0.825924	0.900882	3.60994
chr2	155240001	155280000	0.0528722	0.625144	0.773648	2.4875
chr2	155560001	155600000	0.0210232	0.768253	0.867291	1.7102
chr2	156160001	156200000	0.0194963	0.809035	0.892317	0.890199
chr2	156520001	156560000	0.0171567	0.844861	0.912688	2.41832
chr2	156920001	156960000	0.103297	0.0744718	0.256315	0.667442
chr2	157720001	157760000	0.121663	0.180685	0.387432	2.16074
chr2	158080001	158120000	-0.0531187	0.587318	0.743794	2.24139
chr2	158840001	158880000	-0.0719734	0.017434	0.152607	0.0843327
chr2	159600001	159640000	0.150576	0.0175115	0.152607	0.482269
chr2	160120001	160160000	0.126137	0.12995	0.330232	1.95084
chr2	160840001	160880000	0.106245	0.0992867	0.2909	0.981979
chr2	161400001	161440000	0.000630941	0.982047	0.990123	0.321643
chr2	161880001	161920000	0.122069	0.234761	0.445027	2.02039
chr2	162400001	162440000	-0.0161347	0.732919	0.843982	0.692859
chr2	163160001	163200000	0.000127586	0.998689	0.999414	1.39157
chr2	163720001	163760000	0.118587	0.0416696	0.202013	0.504519
chr2	164000001	164040000	0.0210851	0.657951	0.793768	0.439261
chr2	164320001	164360000	-0.0269664	0.669275	0.800678	1.26729
chr2	164920001	164960000	-0.0152869	0.635513	0.779995	0.267569
chr2	165360001	165400000	0.153433	0.0406456	0.199859	0.659565
chr2	165800001	165840000	-0.0227774	0.593287	0.748152	0.561275
chr2	166120001	166160000	0.104415	0.0503808	0.220596	0.615909
chr2	166760001	166800000	0.113155	0.177899	0.385751	1.78794
chr2	167360001	167400000	0.0575963	0.338807	0.548634	0.695437
chr2	168080001	168120000	-0.0443772	0.391093	0.593544	0.734989
chr2	168440001	168480000	0.071359	0.202698	0.409373	0.898472
chr2	169160001	169200000	0.128943	0.0301913	0.181384	0.662571
chr2	169800001	169840000	0.00695056	0.901539	0.944869	1.2377
chr2	170280001	170320000	0.182062	0.0270314	0.175038	1.2497
chr2	170760001	170800000	0.0961187	0.14079	0.344976	1.23554
chr2	171160001	171200000	0.00386111	0.901524	0.944869	0.461695
chr2	171760001	171800000	0.204989	0.0079205	0.115788	0.505703
chr2	172400001	172440000	0.171245	0.00183759	0.0783538	0.215359
chr2	173000001	173040000	0.130044	0.192093	0.399042	2.60193
chr2	173560001	173600000	0.0599934	0.264394	0.474515	0.908361
chr2	174240001	174280000	0.045163	0.414317	0.613304	1.14373
chr2	174920001	174960000	0.0920484	0.19855	0.405553	2.14166
chr2	175200001	175240000	0.0802373	0.108238	0.301591	0.676877
chr2	175560001	175600000	0.127435	0.02431	0.168738	0.658138
chr2	175880001	175920000	0.061132	0.334832	0.544596	1.49662
chr2	176200001	176240000	0.0494444	0.251403	0.460247	0.523794
chr2	176520001	176560000	0.0576326	0.0316938	0.182945	0.139164
chr2	176920001	176960000	0.0534108	0.153196	0.360111	0.29163
chr2	177480001	177520000	0.00427183	0.902555	0.94531	0.530363
chr2	178000001	178040000	0.0160407	0.726698	0.838919	0.798853
chr2	178600001	178640000	0.0829858	0.162457	0.370208	0.765498
chr2	179280001	179320000	0.0477666	0.0671	0.245647	0.152005
chr2	180240001	180280000	0.000647165	0.99428	0.996025	2.808
chr2	180600001	180640000	0.0547151	0.0630126	0.240083	0.171769
chr2	180960001	181000000	-0.0254059	0.600656	0.753483	0.678346
chr2	181440001	181480000	0.0535429	0.383168	0.586553	1.15187
chr2	181920001	181960000	0.0677197	0.538625	0.70597	2.30479
chr2	182360001	182400000	0.134953	0.0788468	0.262678	1.26576
chr2	183000001	183040000	0.160406	0.0328673	0.186169	0.711461
chr2	183560001	183600000	0.14229	0.0887067	0.277435	1.33523
chr2	184080001	184120000	0.15268	0.0106197	0.126816	0.364826
chr2	184920001	184960000	0.127192	0.0977527	0.289947	0.944895
chr2	185440001	185480000	-0.00475095	0.911019	0.9495	0.384741
chr2	186040001	186080000	0.0497947	0.626878	0.77521	2.07656
chr2	186600001	186640000	0.040224	0.703436	0.823961	2.51991
chr2	187320001	187360000	0.0821823	0.178699	0.385751	0.914708
chr2	187680001	187720000	0.0446632	0.646393	0.78723	2.46707
chr2	188320001	188360000	0.0225732	0.812478	0.893095	1.99813
chr2	188680001	188720000	0.10743	0.00186049	0.0783538	0.0939298
chr2	189360001	189400000	0.079716	0.173593	0.382748	0.656524
chr2	189880001	189920000	0.111613	0.0252524	0.170523	0.294599
chr2	190280001	190320000	0.101496	0.119075	0.316139	0.711219
chr2	190920001	190960000	-0.0256429	0.403141	0.603562	0.35659
chr2	191200001	191240000	0.0443394	0.342292	0.551365	0.787473
chr2	191880001	191920000	0.0852463	0.165234	0.373925	1.04612
chr2	192360001	192400000	0.157435	0.123056	0.321297	2.37247
chr2	192640001	192680000	0.0464421	0.510136	0.684275	1.52035
chr2	193000001	193040000	0.0953611	0.109473	0.303652	0.630509
chr2	193560001	193600000	0.0600324	0.158595	0.365774	0.267095
chr2	194440001	194480000	-0.0210363	0.533015	0.702494	0.212653
chr2	194840001	194880000	0.0476138	0.557751	0.722496	1.39942
chr2	195320001	195360000	0.0498882	0.256646	0.466683	0.340573
chr2	195680001	195720000	-0.0107564	0.860552	0.920983	0.857849
chr2	196200001	196240000	0.0841404	0.266251	0.475529	1.30714
chr2	196920001	196960000	0.0183053	0.74555	0.851947	1.05323
chr2	197160001	197200000	0.0228925	0.432826	0.626772	0.36723
chr2	197640001	197680000	0.00876344	0.920361	0.955359	2.44976
chr2	198240001	198280000	0.261315	0.00242584	0.0832698	0.686878
chr2	198640001	198680000	-0.0448087	0.422353	0.619878	0.861313
chr2	199160001	199200000	0.0218683	0.635536	0.779995	0.459935
chr2	199760001	199800000	0.0687472	0.361813	0.568809	1.50057
chr2	200320001	200360000	0.0575725	0.151821	0.359021	0.396672
chr2	200800001	200840000	0.260253	0.00124514	0.0708188	0.323013
chr2	201320001	201360000	0.277713	0.00160079	0.0769374	0.590114
chr2	201680001	201720000	0.0788297	0.290836	0.500481	1.79386
chr2	202040001	202080000	-0.00321326	0.93214	0.961484	0.72064
chr2	202600001	202640000	0.15216	0.00718478	0.113904	0.383356
chr2	203040001	203080000	0.20494	0.0318182	0.18305	1.95262
chr2	203400001	203440000	0.0160049	0.642239	0.784247	0.569258
chr2	203720001	203760000	0.0559893	0.404218	0.604356	2.17716
chr2	204040001	204080000	0.126067	0.0377253	0.195646	1.0265
chr2	204320001	204360000	0.178153	0.00883382	0.11815	0.737514
chr2	204880001	204920000	-0.00142734	0.975845	0.986575	0.659854
chr2	205720001	205760000	-0.0235363	0.634296	0.779381	0.712086
chr2	206160001	206200000	0.0698567	0.16978	0.379222	0.980742
chr2	206520001	206560000	0.0540091	0.540628	0.707626	3.34865
chr2	206800001	206840000	0.0500986	0.567208	0.728588	3.13424
chr2	207120001	207160000	0.0779987	0.0893707	0.278093	0.737549
chr2	207520001	207560000	0.0400525	0.60124	0.754045	2.21339
chr2	208360001	208400000	0.034168	0.502241	0.6788	0.745276
chr2	209200001	209240000	0.30395	0.00338742	0.0958392	0.709214
chr2	209680001	209720000	-0.0358265	0.675776	0.805065	2.55115
chr2	210160001	210200000	0.125073	0.202666	0.409373	1.95272
chr2	210800001	210840000	0.152052	0.018042	0.153108	0.731865
chr2	211280001	211320000	0.206237	0.0127875	0.137813	0.802047
chr2	211920001	211960000	0.11325	0.0953563	0.287427	0.663079
chr2	212560001	212600000	0.0167693	0.619332	0.769561	0.290216
chr2	213080001	213120000	0.0127922	0.788446	0.880716	0.680154
chr2	213440001	213480000	0.252116	0.0376243	0.195581	1.09241
chr2	214080001	214120000	0.144683	0.0618639	0.238008	0.682825
chr2	214800001	214840000	0.10494	0.167506	0.376888	1.19361
chr2	215480001	215520000	0.0582394	0.552836	0.71866	2.55933
chr2	215840001	215880000	0.0466918	0.265691	0.475143	0.505191
chr2	216160001	216200000	0.0227589	0.730957	0.842777	1.1518
chr2	216800001	216840000	0.126623	0.104366	0.296153	1.36801
chr2	217360001	217400000	0.29765	0.00566779	0.108733	1.48794
chr2	218000001	218040000	0.055444	0.231424	0.440873	0.798117
chr2	218600001	218640000	0.13511	0.0294051	0.179972	0.699515
chr2	219000001	219040000	0.0566684	0.365007	0.571924	1.55582
chr2	219520001	219560000	0.057968	0.334386	0.544352	1.79901
chr2	220560001	220600000	0.125634	0.0953922	0.287427	1.56112
chr2	220960001	221000000	0.0318018	0.570435	0.730851	1.29258
chr2	221520001	221560000	0.0661493	0.431001	0.625716	1.96389
chr2	221920001	221960000	0.0744111	0.283474	0.49273	1.4513
chr2	222440001	222480000	0.156589	0.0455473	0.211373	1.14957
chr2	222840001	222880000	0.0146362	0.824167	0.900179	0.980688
chr2	223480001	223520000	0.126836	0.0305698	0.181935	0.514795
chr2	223800001	223840000	0.0599666	0.030765	0.182429	0.14159
chr2	224120001	224160000	0.0159354	0.615181	0.765438	0.386449
chr2	224800001	224840000	0.0555811	0.101277	0.292691	0.295012
chr2	225200001	225240000	0.0641093	0.18009	0.386598	0.660677
chr2	225520001	225560000	0.0378176	0.435682	0.628243	0.816604
chr2	225880001	225920000	0.0909392	0.0799501	0.265394	0.59419
chr2	226520001	226560000	0.102955	0.142555	0.347536	0.608864
chr2	227080001	227120000	-0.018289	0.81997	0.89704	2.12562
chr2	227640001	227680000	-0.0321381	0.492941	0.670998	0.713323
chr2	227960001	228000000	-0.0338702	0.673924	0.8039	1.8792
chr2	228200001	228240000	0.0846711	0.169993	0.379544	1.20761
chr2	228720001	228760000	0.037621	0.603316	0.755714	1.66713
chr2	229160001	229200000	0.0946785	0.18141	0.388158	1.28526
chr2	229520001	229560000	0.151599	0.0353253	0.191669	0.497145
chr2	230160001	230200000	0.0952247	0.0616056	0.237828	0.598098
chr2	230560001	230600000	0.0521578	0.505471	0.680997	1.85571
chr2	231680001	231720000	0.0483409	0.530717	0.701115	2.73155
chr2	231920001	231960000	0.0692107	0.292887	0.502204	2.06345
chr2	232320001	232360000	0.205424	0.0186124	0.155024	1.39884
chr2	232640001	232680000	0.0630552	0.353431	0.561508	1.62477
chr2	233400001	233440000	0.0899502	0.193828	0.400656	1.33838
chr2	234200001	234240000	0.078373	0.191406	0.399042	0.982043
chr2	234760001	234800000	0.0633965	0.33171	0.541914	1.3153
chr2	235440001	235480000	0.135026	0.0196371	0.15969	0.519335
chr2	236000001	236040000	0.0154847	0.8067	0.891182	1.32022
chr2	236640001	236680000	-0.0543736	0.49347	0.67113	2.27558
chr2	237120001	237160000	0.00526174	0.930302	0.960598	1.42307
chr2	238000001	238040000	0.0862088	0.116528	0.312536	0.521193
chr2	238360001	238400000	0.0598811	0.265606	0.475143	1.35911
chr2	238720001	238760000	0.103611	0.0576101	0.234274	0.880326
chr2	239160001	239200000	0.0578165	0.352997	0.561074	1.19076
chr2	239960001	240000000	0.295325	0.00121447	0.0708188	0.301021
chr2	240320001	240360000	0.123253	0.118026	0.314656	1.15902
chr2	240960001	241000000	0.0110182	0.795688	0.884877	0.616448
chr2	241640001	241680000	0.107273	0.0227285	0.165367	0.319029
chr2	242280001	242320000	0.119949	0.0225004	0.165036	0.730917
chr2	242800001	242840000	0.0458671	0.149229	0.355603	0.256412
chr3	400001	440000	0.0639555	0.104302	0.296153	0.287366
chr3	920001	960000	-0.0454077	0.445378	0.635579	0.812744
chr3	1440001	1480000	0.118573	0.147964	0.353435	1.43942
chr3	2160001	2200000	-0.00460173	0.964206	0.978573	2.75202
chr3	2600001	2640000	0.0853172	0.106307	0.299284	0.698633
chr3	3200001	3240000	0.00907233	0.944251	0.9687	3.02712
chr3	3600001	3640000	0.0677286	0.222875	0.431567	0.973621
chr3	4000001	4040000	-0.00782373	0.866579	0.923558	0.753913
chr3	4320001	4360000	0.0772722	0.261315	0.471727	1.11183
chr3	4680001	4720000	0.0640588	0.406321	0.606678	2.01534
chr3	5240001	5280000	0.0587858	0.583269	0.740597	3.46405
chr3	5800001	5840000	-0.0318883	0.40083	0.601736	0.369255
chr3	6200001	6240000	-0.033859	0.423604	0.620394	0.447689
chr3	6880001	6920000	0.0990967	0.22911	0.438432	1.42218
chr3	7200001	7240000	-0.016689	0.806386	0.891182	1.30197
chr3	8120001	8160000	0.056968	0.417349	0.616001	1.50936
chr3	8440001	8480000	0.0605331	0.265148	0.474942	1.01981
chr3	8680001	8720000	0.00678909	0.867311	0.923558	0.682486
chr3	8960001	9000000	0.159212	0.0263862	0.173301	1.12815
chr3	9360001	9400000	0.0378831	0.380347	0.584918	0.704524
chr3	9760001	9800000	0.243949	0.00172084	0.0783538	0.616312
chr3	10320001	10360000	0.142075	0.0568542	0.232782	1.35792
chr3	10760001	10800000	-0.0149548	0.74394	0.850635	0.949304
chr3	11080001	11120000	0.00567406	0.881678	0.931052	0.748718
chr3	11840001	11880000	0.0306281	0.530916	0.701115	0.971537
chr3	12160001	12200000	-0.0260535	0.352104	0.560442	0.331549
chr3	12560001	12600000	0.147082	0.17648	0.385203	3.60215
chr3	12880001	12920000	0.0711574	0.107147	0.300065	0.585149
chr3	13680001	13720000	0.0390415	0.485308	0.666694	1.516
chr3	13920001	13960000	0.097968	0.0510949	0.221312	0.586703
chr3	14200001	14240000	0.235602	0.0293566	0.179972	2.20566
chr3	14520001	14560000	0.152654	0.029414	0.179972	1.35647
chr3	15120001	15160000	0.162637	0.00015938	0.0628073	0.0594841
chr3	15600001	15640000	0.110566	0.23965	0.449739	2.92045
chr3	16040001	16080000	0.0702325	0.207315	0.414704	1.3705
chr3	16280001	16320000	0.0673623	0.515287	0.68734	3.75747
chr3	16600001	16640000	0.190877	0.00739953	0.114646	0.539531
chr3	16880001	16920000	0.085016	0.0155113	0.146534	0.272129
chr3	17240001	17280000	-0.00440989	0.927164	0.958793	0.777344
chr3	17880001	17920000	-0.00701904	0.919586	0.954895	1.42406
chr3	18440001	18480000	0.152048	0.101837	0.293232	1.73139
chr3	19040001	19080000	0.0524409	0.570554	0.730851	2.06283
chr3	19600001	19640000	0.00735644	0.921599	0.955851	2.03538
chr3	19920001	19960000	-0.0489049	0.578749	0.737503	2.43479
chr3	20200001	20240000	0.0635834	0.14928	0.355603	0.428319
chr3	20520001	20560000	0.0432541	0.285877	0.495501	0.482764
chr3	21000001	21040000	-0.00813516	0.92172	0.955851	1.83464
chr3	21520001	21560000	0.0282715	0.628599	0.776534	0.947042
chr3	22160001	22200000	0.0401335	0.643976	0.785326	1.53244
chr3	22560001	22600000	0.0738972	0.370713	0.577095	1.73124
chr3	22960001	23000000	0.120723	0.0391328	0.197526	0.607447
chr3	24000001	24040000	0.0399078	0.399217	0.600194	0.743944
chr3	24280001	24320000	0.0557325	0.39126	0.593544	1.46888
chr3	24720001	24760000	0.00661603	0.922241	0.955852	1.10598
chr3	25640001	25680000	0.081736	0.234815	0.445027	0.940989
chr3	25920001	25960000	-0.0376725	0.0893608	0.278093	0.122793
chr3	26520001	26560000	0.0665123	0.193489	0.40038	0.694266
chr3	26760001	26800000	0.0303664	0.560829	0.724395	0.877706
chr3	27320001	27360000	0.109692	0.142954	0.347893	1.32228
chr3	27720001	27760000	0.0839703	0.103216	0.294743	0.653982
chr3	28400001	28440000	0.122625	0.0508984	0.221293	0.464276
chr3	28840001	28880000	0.172092	0.000229249	0.0634104	0.0639271
chr3	30000001	30040000	0.119869	0.0498502	0.219815	0.652614
chr3	30760001	30800000	0.0330658	0.603581	0.755778	0.996081
chr3	31240001	31280000	0.0831471	0.0493055	0.219193	0.409688
chr3	31640001	31680000	0.110658	0.0136332	0.138732	0.283314
chr3	32160001	32200000	0.0889966	0.100248	0.291758	0.964026
chr3	32480001	32520000	0.137637	0.0117259	0.133039	0.586686
chr3	33120001	33160000	0.0486758	0.134725	0.336173	0.348539
chr3	33400001	33440000	0.0740836	0.367763	0.574448	2.90089
chr3	33880001	33920000	0.255667	0.00972774	0.12281	0.853798
chr3	34720001	34760000	0.115996	0.160442	0.367897	1.39465
chr3	35040001	35080000	0.079462	0.384222	0.587351	2.13725
chr3	35680001	35720000	0.10841	0.0408298	0.200096	0.459607
chr3	35960001	36000000	0.191262	0.0142199	0.140842	0.44125
chr3	36720001	36760000	0.0920429	0.358741	0.566227	3.37917
chr3	37000001	37040000	0.108438	0.0922743	0.282194	1.355
chr3	37400001	37440000	0.117585	0.0982976	0.29006	1.2697
chr3	38040001	38080000	0.0784958	0.0924817	0.282486	0.526601
chr3	38720001	38760000	0.0765741	0.32768	0.537239	2.51187
chr3	39080001	39120000	0.232661	0.033299	0.187269	2.27073
chr3	39440001	39480000	0.112348	0.273044	0.482197	2.96244
chr3	40200001	40240000	0.0550656	0.240446	0.449798	0.64046
chr3	40560001	40600000	0.00504903	0.918614	0.954245	1.02412
chr3	41280001	41320000	0.0358188	0.445634	0.635708	0.829287
chr3	41680001	41720000	0.0458697	0.170693	0.380338	0.3797
chr3	41920001	41960000	0.0441758	0.101834	0.293232	0.22964
chr3	42240001	42280000	0.0739386	0.325538	0.534815	2.04557
chr3	42560001	42600000	0.0816011	0.299107	0.50769	2.62568
chr3	42880001	42920000	0.0295814	0.264389	0.474515	0.263186
chr3	43800001	43840000	0.0735891	0.199455	0.406481	1.06998
chr3	44240001	44280000	0.0672873	0.466591	0.65381	2.76595
chr3	45000001	45040000	0.109066	0.0910563	0.280757	0.873877
chr3	45760001	45800000	0.260027	0.00205441	0.0801854	0.769752
chr3	46440001	46480000	0.0204922	0.760384	0.861405	2.17052
chr3	47000001	47040000	0.114327	0.00146575	0.075922	0.114435
chr3	47440001	47480000	0.0985199	0.135474	0.337432	1.22308
chr3	47840001	47880000	0.301902	0.00124018	0.0708188	0.84022
chr3	48200001	48240000	0.103575	0.149691	0.356115	1.53408
chr3	48680001	48720000	0.211464	0.0319264	0.183286	2.22979
chr3	49000001	49040000	0.153147	0.0200847	0.160823	0.859025
chr3	49720001	49760000	0.231563	0.0129245	0.137813	1.68257
chr3	50360001	50400000	0.174922	0.0393325	0.197556	1.6982
chr3	50640001	50680000	0.149882	0.0420817	0.203297	1.2101
chr3	51000001	51040000	0.0510764	0.354939	0.562135	1.29899
chr3	51400001	51440000	0.201543	0.0205018	0.161867	1.07794
chr3	51960001	52000000	0.0985516	0.114619	0.309825	1.23915
chr3	52480001	52520000	0.177276	0.0175002	0.152607	1.26772
chr3	52760001	52800000	0.0860089	0.0911869	0.280804	0.830808
chr3	53240001	53280000	0.0427806	0.391285	0.593544	1.10316
chr3	53920001	53960000	0.187396	0.000855206	0.0662451	0.159571
chr3	54440001	54480000	0.0309638	0.536403	0.704307	0.89464
chr3	54840001	54880000	0.0674989	0.126111	0.326185	0.516604
chr3	55480001	55520000	0.164555	0.017455	0.152607	0.772488
chr3	55760001	55800000	0.068942	0.183262	0.390069	1.05049
chr3	56320001	56360000	0.0126176	0.77728	0.873619	0.81892
chr3	56600001	56640000	0.115267	0.114558	0.309813	1.41427
chr3	57000001	57040000	0.0860226	0.088038	0.276854	0.866996
chr3	57520001	57560000	0.0878899	0.104329	0.296153	0.886916
chr3	57880001	57920000	0.154618	0.0233451	0.165907	1.08607
chr3	58160001	58200000	0.0731072	0.153552	0.360181	1.10837
chr3	58520001	58560000	0.111329	0.173887	0.382779	2.47829
chr3	59200001	59240000	0.0745212	0.34931	0.558115	2.19566
chr3	59520001	59560000	0.0294827	0.597776	0.751237	1.08259
chr3	59840001	59880000	0.0246738	0.551541	0.717485	0.556471
chr3	60520001	60560000	-0.0276559	0.427171	0.622972	0.458388
chr3	60720001	60760000	0.0186511	0.46839	0.654938	0.255
chr3	61360001	61400000	0.122342	0.2575	0.467786	3.17097
chr3	62160001	62200000	0.0313525	0.428605	0.623744	0.478914
chr3	62560001	62600000	-0.000661027	0.991661	0.994484	1.44132
chr3	63280001	63320000	-0.00622446	0.930549	0.960673	1.57675
chr3	63960001	64000000	0.145616	0.0183043	0.154411	0.534845
chr3	64480001	64520000	0.0580515	0.577915	0.736852	2.77707
chr3	65280001	65320000	-0.00492028	0.898547	0.943346	0.514249
chr3	65720001	65760000	0.076859	0.0712444	0.251475	0.476222
chr3	66240001	66280000	0.0387812	0.637739	0.782041	1.54775
chr3	66880001	66920000	0.163371	0.0231422	0.165367	0.729307
chr3	67400001	67440000	0.0285913	0.539846	0.707106	0.69935
chr3	67840001	67880000	0.167928	0.018289	0.154411	0.630682
chr3	68320001	68360000	-0.0189205	0.498469	0.675674	0.251509
chr3	69080001	69120000	0.12344	0.297084	0.505946	3.56307
chr3	69440001	69480000	0.0919994	0.0482914	0.217602	0.663096
chr3	70040001	70080000	0.0698707	0.349178	0.558115	1.31009
chr3	70560001	70600000	-0.0170846	0.795075	0.884696	1.50576
chr3	71040001	71080000	0.0910025	0.274416	0.483194	2.19808
chr3	71720001	71760000	0.0327434	0.269939	0.479169	0.268663
chr3	72320001	72360000	0.0395864	0.375952	0.581295	0.917354
chr3	72880001	72920000	0.0921038	0.104676	0.296608	1.12748
chr3	73120001	73160000	0.0609803	0.363296	0.570053	1.54249
chr3	73520001	73560000	0.0126986	0.825093	0.900503	1.25999
chr3	73880001	73920000	0.0583853	0.54016	0.707222	2.86077
chr3	74280001	74320000	0.0044757	0.953176	0.973108	1.81745
chr3	74640001	74680000	0.0643716	0.178412	0.385751	0.564077
chr3	75200001	75240000	0.0526749	0.466686	0.65381	1.44602
chr3	76160001	76200000	-0.0416446	0.492597	0.670695	1.13391
chr3	76680001	76720000	-0.0598485	0.189911	0.397321	0.486624
chr3	77040001	77080000	0.0648795	0.196324	0.402796	0.689381
chr3	77360001	77400000	-0.03538	0.456999	0.645816	0.51714
chr3	77840001	77880000	0.0257442	0.580986	0.738718	0.655173
chr3	78240001	78280000	0.0617718	0.417228	0.616001	1.90851
chr3	78680001	78720000	-0.0506299	0.483836	0.666057	1.04409
chr3	79080001	79120000	0.0878456	0.219255	0.428188	1.28775
chr3	79520001	79560000	0.0898638	0.0845794	0.272243	0.41311
chr3	79880001	79920000	0.0052741	0.922174	0.955852	0.872996
chr3	80760001	80800000	-0.00348454	0.935043	0.96315	0.417333
chr3	81240001	81280000	-0.0302615	0.531264	0.701192	0.518676
chr3	81880001	81920000	-0.00989241	0.879863	0.930423	1.27594
chr3	82160001	82200000	0.0792452	0.109408	0.303624	0.500831
chr3	82760001	82800000	0.178973	0.0667115	0.245058	1.41223
chr3	83280001	83320000	0.0737137	0.289095	0.49873	1.10255
chr3	83560001	83600000	-0.0276716	0.700206	0.821573	1.19026
chr3	83960001	84000000	-0.00947146	0.905636	0.946543	1.4492
chr3	84560001	84600000	-0.0691003	0.122341	0.320605	0.352173
chr3	84960001	85000000	0.0413312	0.280487	0.489367	0.346768
chr3	85360001	85400000	-0.048692	0.468177	0.654902	1.1038
chr3	85840001	85880000	0.0461517	0.421621	0.619463	0.785619
chr3	86280001	86320000	0.0596985	0.175732	0.384574	0.506444
chr3	86720001	86760000	0.0692512	0.253086	0.462189	0.698282
chr3	87280001	87320000	0.0438428	0.56857	0.729658	1.27065
chr3	87560001	87600000	0.0169493	0.301522	0.509459	0.0854707
chr3	88200001	88240000	0.0789486	0.362566	0.569393	1.15223
chr3	88720001	88760000	0.0106495	0.839351	0.910084	0.860365
chr3	89120001	89160000	0.037165	0.543496	0.709796	0.864324
chr3	89560001	89600000	0.0256718	0.785693	0.878709	2.69294
chr3	89880001	89920000	-0.127898	0.0710096	0.251401	1.00452
chr3	94520001	94560000	-0.103032	0.200727	0.407885	1.29657
chr3	95480001	95520000	0.00557289	0.947461	0.970337	1.78411
chr3	96000001	96040000	0.118222	0.176926	0.385506	1.46239
chr3	96520001	96560000	0.025071	0.664993	0.797384	0.59507
chr3	96880001	96920000	0.0387032	0.23328	0.442573	0.286449
chr3	97440001	97480000	0.0916027	0.369038	0.575624	2.69996
chr3	97720001	97760000	-0.0209558	0.683763	0.810989	0.683441
chr3	98280001	98320000	-0.00186087	0.918951	0.954415	0.112009
chr3	98720001	98760000	0.0571045	0.341418	0.550922	0.941857
chr3	99160001	99200000	0.00763391	0.834825	0.906919	0.505171
chr3	99520001	99560000	-0.0565489	0.336954	0.546758	0.71292
chr3	100000001	100040000	0.0752568	0.173258	0.382474	0.811926
chr3	100520001	100560000	0.0723613	0.245287	0.455349	1.04668
chr3	101400001	101440000	0.0386992	0.51185	0.685574	0.967658
chr3	101920001	101960000	0.136589	0.124921	0.324476	1.69734
chr3	102320001	102360000	0.125474	0.150737	0.357709	1.3242
chr3	103000001	103040000	-0.0164356	0.67179	0.802222	0.373596
chr3	103400001	103440000	0.0151874	0.778063	0.874073	0.737716
chr3	103680001	103720000	-0.0145404	0.827644	0.902038	0.95959
chr3	104280001	104320000	0.0243514	0.610757	0.761892	0.57258
chr3	104680001	104720000	0.163526	0.164079	0.372674	3.70185
chr3	105280001	105320000	0.105652	0.0267722	0.173972	0.198761
chr3	106000001	106040000	-0.000487952	0.994471	0.996025	1.77764
chr3	106320001	106360000	0.100845	0.146599	0.351903	1.12523
chr3	106880001	106920000	0.14294	0.0516696	0.222981	0.576211
chr3	107560001	107600000	0.181784	0.0101535	0.125598	0.58464
chr3	108160001	108200000	0.0243148	0.666117	0.798038	0.816763
chr3	108640001	108680000	0.165807	0.00753083	0.114646	0.479855
chr3	109200001	109240000	0.0978807	0.177674	0.385751	1.63636
chr3	110040001	110080000	0.00345951	0.957524	0.97538	1.11152
chr3	110720001	110760000	-0.0603056	0.172827	0.381853	0.492079
chr3	111000001	111040000	0.0175353	0.714912	0.830877	0.824216
chr3	111320001	111360000	0.133147	0.0265866	0.173497	0.473408
chr3	111760001	111800000	0.249039	0.0331367	0.187	1.9724
chr3	112280001	112320000	0.152313	0.0685783	0.248748	1.43977
chr3	112720001	112760000	0.222562	0.102106	0.293503	3.84186
chr3	113000001	113040000	0.109997	0.0262768	0.172994	0.56435
chr3	113360001	113400000	0.0442978	0.235601	0.44621	0.477979
chr3	113800001	113840000	0.028862	0.252595	0.4616	0.200846
chr3	114120001	114160000	-0.0178787	0.567729	0.728749	0.401857
chr3	114520001	114560000	-0.00637028	0.91097	0.9495	0.997276
chr3	114920001	114960000	0.061001	0.230862	0.440133	0.666034
chr3	115520001	115560000	0.0257879	0.68158	0.809707	0.985436
chr3	116480001	116520000	-0.0164512	0.849275	0.915028	2.14911
chr3	117240001	117280000	0.0825749	0.154054	0.360593	0.828511
chr3	117720001	117760000	0.172809	0.0440275	0.207725	0.987712
chr3	118560001	118600000	0.0361212	0.660508	0.794756	2.01654
chr3	118840001	118880000	0.0460496	0.550452	0.716237	2.16589
chr3	119520001	119560000	0.0995516	0.275612	0.484406	2.33829
chr3	119920001	119960000	0.070063	0.139569	0.342858	0.763773
chr3	120240001	120280000	0.156094	0.0306081	0.181966	1.01393
chr3	120560001	120600000	0.113696	0.159755	0.367003	1.95689
chr3	121160001	121200000	0.287949	0.00215754	0.0801854	0.619486
chr3	121480001	121520000	0.20008	0.021208	0.16328	1.74149
chr3	122080001	122120000	0.0389333	0.483772	0.666057	0.96272
chr3	122400001	122440000	0.104275	0.074753	0.256795	1.04972
chr3	123000001	123040000	0.0437858	0.500533	0.677384	2.20691
chr3	123280001	123320000	0.059561	0.265989	0.475367	1.02858
chr3	123680001	123720000	0.0716753	0.310087	0.517156	1.89666
chr3	124440001	124480000	0.173223	0.0425754	0.204607	1.97905
chr3	125320001	125360000	0.134462	0.0732033	0.253364	1.09738
chr3	125640001	125680000	-0.0582566	0.0888764	0.277808	0.272584
chr3	126200001	126240000	0.140014	0.0222968	0.165036	0.610913
chr3	126720001	126760000	0.0889321	0.0994666	0.29094	0.864241
chr3	127280001	127320000	0.0139613	0.783332	0.876956	0.676628
chr3	127760001	127800000	0.10729	0.209987	0.417777	2.42353
chr3	128280001	128320000	0.16467	0.0130654	0.137813	0.791999
chr3	128600001	128640000	0.146463	0.0437966	0.207226	1.36471
chr3	129040001	129080000	0.129142	0.0710411	0.251401	1.32681
chr3	129840001	129880000	0.168258	0.0220666	0.165036	0.635264
chr3	130400001	130440000	0.187729	0.0129048	0.137813	0.747994
chr3	130720001	130760000	0.132593	0.173962	0.382779	1.97663
chr3	131200001	131240000	0.179939	0.0409476	0.200096	1.40284
chr3	132120001	132160000	0.0682672	0.268178	0.47727	1.37907
chr3	132400001	132440000	0.222481	0.00737426	0.114646	0.578012
chr3	132720001	132760000	0.0533517	0.213732	0.422184	0.585446
chr3	133120001	133160000	0.124943	0.080841	0.267066	1.15599
chr3	133920001	133960000	0.104358	0.0530152	0.224834	0.916536
chr3	134240001	134280000	0.178383	0.00632899	0.110768	0.501465
chr3	134920001	134960000	0.0235363	0.559362	0.723903	0.714962
chr3	135200001	135240000	0.116977	0.0438748	0.207357	0.659985
chr3	135760001	135800000	0.0203027	0.692782	0.816509	0.984859
chr3	136080001	136120000	0.0990201	0.0786671	0.262399	0.863092
chr3	136440001	136480000	-0.0219554	0.0669852	0.245553	0.0381664
chr3	136720001	136760000	0.066618	0.0433748	0.205937	0.192276
chr3	137400001	137440000	0.0110135	0.862703	0.922032	1.68379
chr3	137720001	137760000	0.063484	0.175312	0.383971	0.524924
chr3	138160001	138200000	0.136598	0.063	0.240083	1.39999
chr3	138640001	138680000	0.199136	0.0198754	0.160486	1.22557
chr3	139040001	139080000	0.0333384	0.676487	0.80542	1.9141
chr3	139640001	139680000	0.034239	0.60308	0.755714	1.48241
chr3	140600001	140640000	0.118844	0.178113	0.385751	1.75094
chr3	140960001	141000000	0.00449341	0.926732	0.958526	0.913913
chr3	141280001	141320000	0.113323	0.0616878	0.237828	1.08332
chr3	141640001	141680000	0.071765	0.0921289	0.282194	0.538429
chr3	142000001	142040000	0.0453124	0.365938	0.572732	0.982229
chr3	142760001	142800000	0.236072	0.0282024	0.176739	1.59468
chr3	143440001	143480000	-0.0424836	0.422995	0.620309	0.663736
chr3	143960001	144000000	-0.0337837	0.643511	0.785106	1.78066
chr3	144520001	144560000	-0.0333294	0.634215	0.779381	1.15499
chr3	144960001	145000000	0.118357	0.154695	0.361536	1.26954
chr3	145480001	145520000	0.0360943	0.534929	0.70349	0.820883
chr3	145760001	145800000	0.0101181	0.842144	0.911406	0.749983
chr3	146320001	146360000	0.00653463	0.848591	0.915028	0.284401
chr3	147080001	147120000	0.0548364	0.0906501	0.280265	0.266683
chr3	147320001	147360000	0.107024	0.0611512	0.237809	0.778401
chr3	147800001	147840000	0.0218469	0.739958	0.848016	1.19916
chr3	148640001	148680000	0.0168391	0.653235	0.789808	0.558382
chr3	149200001	149240000	0.0523547	0.501377	0.677799	2.62275
chr3	149640001	149680000	0.0850092	0.127024	0.326863	0.868965
chr3	149920001	149960000	0.172564	8.62907e-05	0.0477524	0.0530074
chr3	150240001	150280000	0.211165	0.00119209	0.0708188	0.305094
chr3	151120001	151160000	0.0395643	0.514642	0.687144	1.21229
chr3	151600001	151640000	-0.0251998	0.631425	0.777756	0.680752
chr3	152160001	152200000	0.0990874	0.202396	0.409373	1.29234
chr3	152680001	152720000	0.0467894	0.453443	0.642478	0.877838
chr3	153680001	153720000	0.0570855	0.136881	0.339404	0.353896
chr3	154000001	154040000	0.0238532	0.740772	0.848075	1.47251
chr3	154280001	154320000	0.0132191	0.867143	0.923558	2.16047
chr3	155040001	155080000	-0.045274	0.414026	0.613039	0.983449
chr3	155680001	155720000	0.185848	0.0168881	0.151253	0.927194
chr3	156240001	156280000	0.00887538	0.791884	0.883305	0.369954
chr3	156840001	156880000	0.149514	0.199894	0.406645	2.61299
chr3	157240001	157280000	-0.0284468	0.295679	0.50441	0.186873
chr3	157800001	157840000	0.10159	0.0976113	0.289798	0.863363
chr3	158240001	158280000	0.177229	0.162195	0.37007	2.76478
chr3	158520001	158560000	0.147804	0.00300668	0.0936938	0.158672
chr3	158960001	159000000	0.105266	0.0526749	0.224408	0.390769
chr3	159720001	159760000	0.0326057	0.65532	0.791623	2.11204
chr3	160240001	160280000	0.176956	0.00816324	0.115788	0.394338
chr3	160640001	160680000	0.0352361	0.220934	0.429794	0.280884
chr3	161200001	161240000	0.144021	0.00160373	0.0769374	0.101303
chr3	161600001	161640000	0.149088	0.00940607	0.120963	0.316804
chr3	162040001	162080000	0.00792036	0.942436	0.967694	2.88685
chr3	162720001	162760000	0.0824359	0.279026	0.488074	0.838992
chr3	163360001	163400000	0.0925162	0.0190605	0.157185	0.13999
chr3	163720001	163760000	0.0326944	0.314405	0.521834	0.231756
chr3	164240001	164280000	0.0566128	0.524435	0.695197	1.8511
chr3	164920001	164960000	0.164592	0.285354	0.495061	3.30848
chr3	165560001	165600000	0.0516972	0.563156	0.725749	1.67806
chr3	166240001	166280000	0.0223653	0.825931	0.900882	2.53516
chr3	166760001	166800000	0.0301052	0.725388	0.838048	2.09034
chr3	167080001	167120000	-0.0302986	0.625662	0.773941	0.902506
chr3	167600001	167640000	0.123729	0.165511	0.373925	2.16034
chr3	167880001	167920000	0.0930927	0.261957	0.472138	1.93197
chr3	168200001	168240000	-0.026402	0.595992	0.749764	1.08716
chr3	168560001	168600000	-0.0160742	0.85253	0.917381	2.28625
chr3	169440001	169480000	0.0698438	0.408138	0.608731	1.79515
chr3	169800001	169840000	0.127046	0.0356347	0.191855	1.03155
chr3	170120001	170160000	0.0282058	0.525828	0.69635	0.920982
chr3	170600001	170640000	-0.021372	0.732459	0.843804	0.957246
chr3	171280001	171320000	0.0130709	0.745487	0.851947	0.569927
chr3	171520001	171560000	0.0618353	0.197825	0.404522	0.784461
chr3	172040001	172080000	0.178557	0.00779172	0.115556	0.51944
chr3	172440001	172480000	0.164769	0.00303134	0.0936938	0.233931
chr3	173240001	173280000	0.0645586	0.184138	0.391178	0.634399
chr3	173800001	173840000	0.0979414	0.100627	0.291758	0.789226
chr3	174080001	174120000	-0.0409649	0.448765	0.638596	1.12676
chr3	174560001	174600000	0.0350163	0.436235	0.628613	0.516633
chr3	174840001	174880000	0.00590205	0.932947	0.962037	1.44273
chr3	175640001	175680000	0.0602743	0.388832	0.590998	1.17157
chr3	176160001	176200000	-0.0200107	0.758578	0.859735	1.19192
chr3	176680001	176720000	0.0342541	0.471796	0.656799	0.616092
chr3	177040001	177080000	0.135222	0.00652977	0.112227	0.37628
chr3	177560001	177600000	0.00660851	0.863324	0.922339	0.476791
chr3	178120001	178160000	0.15905	0.0313687	0.182814	0.565239
chr3	178680001	178720000	0.0665905	0.398533	0.599448	1.46653
chr3	179040001	179080000	0.129527	0.0207157	0.162037	0.561908
chr3	179320001	179360000	0.0399609	0.156564	0.364149	0.214359
chr3	180320001	180360000	0.179922	0.0321998	0.183519	0.834363
chr3	180920001	180960000	0.118378	0.199593	0.406481	2.18162
chr3	181400001	181440000	0.103313	0.139111	0.342164	1.3373
chr3	181960001	182000000	0.0325777	0.392262	0.594535	0.520217
chr3	182400001	182440000	0.0804954	0.216097	0.424576	0.99371
chr3	182800001	182840000	0.115518	0.00368097	0.0987823	0.206695
chr3	183120001	183160000	0.0221596	0.661013	0.794858	1.27883
chr3	183560001	183600000	0.135487	0.0236592	0.166277	0.755244
chr3	184040001	184080000	0.095909	0.0152759	0.145471	0.299364
chr3	184520001	184560000	0.176509	0.0810478	0.267434	2.43108
chr3	185320001	185360000	0.153262	0.0832408	0.270141	2.26156
chr3	185640001	185680000	0.290091	0.000957856	0.0668923	0.451458
chr3	186240001	186280000	0.079595	0.231347	0.440873	1.75483
chr3	186880001	186920000	-0.0119459	0.856735	0.919845	2.0047
chr3	187400001	187440000	0.136815	0.138964	0.342109	1.34795
chr3	187720001	187760000	-0.000575531	0.987572	0.993152	0.695624
chr3	188080001	188120000	0.0331866	0.643827	0.785319	1.95311
chr3	188680001	188720000	0.126254	0.0667023	0.245058	1.14874
chr3	188920001	188960000	0.0757508	0.19986	0.406645	0.717806
chr3	189360001	189400000	-0.0590321	0.450037	0.639087	2.34212
chr3	189640001	189680000	0.0501732	0.203578	0.410076	0.438298
chr3	190160001	190200000	0.07722	0.0496399	0.21978	0.351746
chr3	190480001	190520000	0.138098	0.159161	0.366329	2.57334
chr3	190800001	190840000	-0.0186684	0.740778	0.848075	0.929267
chr3	191120001	191160000	0.0636617	0.169132	0.37854	0.51082
chr3	191520001	191560000	-0.083921	0.0598675	0.237809	0.390957
chr3	191840001	191880000	0.0204778	0.685271	0.811644	0.847527
chr3	192160001	192200000	0.0490147	0.629256	0.776538	2.51244
chr3	192520001	192560000	0.0818937	0.345394	0.55442	2.70573
chr3	192840001	192880000	-0.0268056	0.679481	0.808083	1.53326
chr3	193280001	193320000	0.0815669	0.0348247	0.190792	0.227581
chr3	194040001	194080000	0.0366817	0.444921	0.635374	0.908352
chr3	194360001	194400000	0.0304836	0.416945	0.615874	0.504819
chr3	194960001	195000000	0.139423	0.0616178	0.237828	1.2003
chr3	195280001	195320000	0.104955	0.0269012	0.174399	0.315702
chr3	195680001	195720000	0.197432	0.0605249	0.237809	2.543
chr3	196240001	196280000	0.108156	0.0275151	0.176454	0.540395
chr3	196680001	196720000	0.058963	0.227657	0.43676	0.755571
chr3	197240001	197280000	0.0637849	0.214607	0.423003	0.914216
chr4	520001	560000	0.0804917	0.181116	0.387894	1.10046
chr4	1000001	1040000	0.154966	0.0403547	0.198894	1.3516
chr4	1320001	1360000	-0.0395341	0.385048	0.587975	0.670176
chr4	1720001	1760000	0.0514703	0.31513	0.522699	1.01136
chr4	2440001	2480000	0.0772454	0.0849218	0.27317	0.72389
chr4	2960001	3000000	0.0930918	0.0930169	0.282856	0.920035
chr4	3480001	3520000	0.0164597	0.81472	0.894668	2.22291
chr4	3920001	3960000	0.0349609	0.312322	0.520097	0.375581
chr4	4200001	4240000	0.0584155	0.23682	0.446985	0.707724
chr4	4880001	4920000	0.0473359	0.488964	0.669217	1.66305
chr4	5400001	5440000	-0.0214019	0.670752	0.80185	1.06536
chr4	5800001	5840000	-0.0122321	0.786157	0.878871	0.866314
chr4	6320001	6360000	0.00112711	0.970562	0.983395	0.539635
chr4	6680001	6720000	0.136061	0.0279334	0.176454	0.78351
chr4	7080001	7120000	0.0721733	0.111353	0.305335	0.59343
chr4	7720001	7760000	0.100677	0.149826	0.356136	1.64815
chr4	8160001	8200000	0.0884649	0.0889947	0.277991	0.940865
chr4	8600001	8640000	0.214659	0.00505526	0.1054	0.67863
chr4	10120001	10160000	0.162192	0.00205913	0.0801854	0.172661
chr4	10520001	10560000	0.0810654	0.224937	0.433919	1.05503
chr4	10880001	10920000	-0.0514111	0.0688579	0.249267	0.174348
chr4	11400001	11440000	-0.00778577	0.902987	0.94531	1.22972
chr4	11720001	11760000	-0.0221573	0.773393	0.871133	1.69895
chr4	12000001	12040000	0.0743331	0.0601933	0.237809	0.307318
chr4	12720001	12760000	0.0850803	0.183648	0.390439	0.597341
chr4	13160001	13200000	0.109818	0.0233216	0.165907	0.495877
chr4	13560001	13600000	0.131066	0.0283343	0.177033	0.358307
chr4	14280001	14320000	0.0498896	0.17565	0.384549	0.369553
chr4	14760001	14800000	0.116172	0.195371	0.401588	2.10691
chr4	15200001	15240000	0.0221558	0.696942	0.819661	1.22696
chr4	15720001	15760000	-0.0626977	0.206775	0.414214	0.882943
chr4	16240001	16280000	0.0981347	0.214453	0.422852	1.94178
chr4	16480001	16520000	0.112382	0.12585	0.326123	1.79789
chr4	17480001	17520000	0.0545931	0.117008	0.313365	0.234754
chr4	17800001	17840000	0.101568	0.243928	0.453267	2.23206
chr4	18600001	18640000	0.0917194	0.372566	0.578401	1.78994
chr4	19240001	19280000	-0.0287537	0.73783	0.846457	1.84457
chr4	19840001	19880000	0.142607	0.00677714	0.112887	0.260585
chr4	20240001	20280000	0.0159773	0.816688	0.895581	1.19751
chr4	20720001	20760000	-0.121381	0.0623572	0.238416	0.568977
chr4	21160001	21200000	-0.00730751	0.874085	0.926836	0.659171
chr4	21480001	21520000	-0.00363519	0.955659	0.974467	1.24539
chr4	21760001	21800000	-0.0134559	0.884106	0.9328	2.13785
chr4	22360001	22400000	0.0142455	0.825475	0.90074	1.29179
chr4	22680001	22720000	0.0362224	0.621816	0.770896	1.71288
chr4	23320001	23360000	0.00962398	0.911496	0.949532	2.42412
chr4	23680001	23720000	0.0849532	0.0260907	0.172994	0.251846
chr4	23960001	24000000	0.0317141	0.185025	0.392307	0.193859
chr4	24440001	24480000	0.0757212	0.484175	0.666137	3.27822
chr4	25040001	25080000	0.0950533	0.170885	0.380428	1.69863
chr4	25400001	25440000	0.149055	0.00340371	0.0958392	0.240082
chr4	25800001	25840000	-0.0275026	0.529584	0.700315	0.847833
chr4	26440001	26480000	0.123967	0.0555039	0.229802	0.942154
chr4	27000001	27040000	0.0601359	0.360492	0.567589	1.25006
chr4	27640001	27680000	0.0791185	0.0878243	0.276714	0.348297
chr4	28200001	28240000	0.0568205	0.188063	0.39601	0.330147
chr4	29120001	29160000	-0.0276345	0.454323	0.643352	0.294179
chr4	29720001	29760000	0.0901133	0.246105	0.455599	1.15086
chr4	30280001	30320000	-0.0724491	0.187245	0.395042	0.597632
chr4	30680001	30720000	0.0898554	0.125111	0.324666	0.501374
chr4	31040001	31080000	-0.089751	0.00445437	0.102592	0.0988775
chr4	31360001	31400000	0.0149171	0.856452	0.919845	1.95142
chr4	31720001	31760000	0.0659752	0.260414	0.470728	0.5909
chr4	32400001	32440000	0.0903549	0.297962	0.506507	1.43723
chr4	32800001	32840000	0.0144864	0.67828	0.807157	0.275132
chr4	33600001	33640000	0.0370189	0.69675	0.819661	2.05576
chr4	33920001	33960000	0.0154242	0.77313	0.871075	0.735999
chr4	34360001	34400000	-0.0630703	0.297607	0.50629	0.792903
chr4	34720001	34760000	0.0259101	0.675554	0.80499	0.683224
chr4	35440001	35480000	0.0402373	0.110911	0.3053	0.112182
chr4	35920001	35960000	0.181968	0.0676375	0.24696	1.44035
chr4	36320001	36360000	0.0436309	0.699846	0.821326	2.44343
chr4	37040001	37080000	0.0525207	0.378649	0.583848	1.01296
chr4	37400001	37440000	0.0831159	0.250054	0.459206	1.41608
chr4	38160001	38200000	0.184103	0.0461153	0.21308	1.9175
chr4	38720001	38760000	0.0786001	0.187315	0.395042	0.846226
chr4	39440001	39480000	0.156204	0.0530196	0.224834	1.42166
chr4	40040001	40080000	0.0864905	0.0230086	0.165367	0.338542
chr4	40360001	40400000	0.0438665	0.470828	0.656612	2.01441
chr4	40880001	40920000	0.124961	0.00684506	0.113007	0.271783
chr4	41240001	41280000	0.253416	0.00155623	0.0769374	0.397534
chr4	41640001	41680000	0.132072	0.0126696	0.13738	0.455808
chr4	41920001	41960000	0.223691	0.00243002	0.0832698	0.494345
chr4	42520001	42560000	0.0759708	0.246095	0.455599	1.54615
chr4	42960001	43000000	0.087673	0.183355	0.390116	0.776522
chr4	43720001	43760000	0.114887	0.144259	0.349221	1.17837
chr4	44680001	44720000	0.215295	0.224699	0.433919	3.39165
chr4	45440001	45480000	-0.0204069	0.80864	0.892317	1.56196
chr4	45920001	45960000	0.105017	0.105976	0.298817	0.729625
chr4	46280001	46320000	0.0294467	0.453469	0.642478	0.325905
chr4	46840001	46880000	0.00942943	0.869055	0.924386	0.853823
chr4	47640001	47680000	0.0213148	0.806503	0.891182	2.5744
chr4	48120001	48160000	0.00890031	0.904574	0.946253	2.2392
chr4	48520001	48560000	-0.0120522	0.835082	0.906919	1.4275
chr4	48960001	49000000	0.115749	0.039237	0.197556	0.279738
chr4	52920001	52960000	0.0574658	0.260492	0.470728	0.74809
chr4	53400001	53440000	0.0449484	0.501348	0.677799	2.01572
chr4	53840001	53880000	0.125939	0.0609455	0.237809	0.660691
chr4	54760001	54800000	0.12626	0.0298595	0.18118	0.696526
chr4	55120001	55160000	-0.0447842	0.613764	0.764192	1.70796
chr4	55800001	55840000	-0.01672	0.811815	0.892774	1.63051
chr4	56200001	56240000	0.0428694	0.580023	0.738345	2.41665
chr4	56720001	56760000	0.0247637	0.617032	0.767049	0.975488
chr4	57200001	57240000	0.0607674	0.440104	0.631485	1.9936
chr4	57880001	57920000	0.0961828	0.017022	0.151713	0.234416
chr4	58280001	58320000	0.107575	0.0144083	0.140842	0.250302
chr4	59120001	59160000	0.0841967	0.216246	0.424717	0.984031
chr4	59600001	59640000	0.0364481	0.480501	0.664059	0.532908
chr4	59880001	59920000	-0.0501261	0.447848	0.637456	0.668656
chr4	60600001	60640000	0.0692167	0.316582	0.523967	1.04733
chr4	61080001	61120000	0.135679	0.124043	0.322956	1.17275
chr4	61600001	61640000	-0.0143552	0.754457	0.856801	0.468561
chr4	62040001	62080000	0.0760814	0.0865564	0.275234	0.457288
chr4	62600001	62640000	0.323818	0.0161933	0.149146	2.24552
chr4	62960001	63000000	0.029561	0.283998	0.493175	0.245943
chr4	63560001	63600000	0.0358333	0.59416	0.748568	0.852626
chr4	64080001	64120000	0.00323508	0.939966	0.965877	0.443647
chr4	64600001	64640000	0.0771998	0.212912	0.4214	0.698371
chr4	65000001	65040000	0.0745086	0.0893622	0.278093	0.328317
chr4	65440001	65480000	0.00534948	0.952316	0.97259	1.54554
chr4	65840001	65880000	0.0324611	0.294654	0.503509	0.199138
chr4	66240001	66280000	0.0363619	0.433686	0.627004	0.538058
chr4	67040001	67080000	0.0773314	0.053464	0.225891	0.192931
chr4	67520001	67560000	0.0218707	0.682559	0.810347	0.757428
chr4	67840001	67880000	0.0408031	0.536639	0.704411	1.21619
chr4	68280001	68320000	0.037027	0.612031	0.762802	1.18503
chr4	68760001	68800000	0.144399	0.00210776	0.0801854	0.166979
chr4	69080001	69120000	0.123361	0.0259938	0.172989	0.475923
chr4	70040001	70080000	0.0612584	0.354637	0.562135	0.752414
chr4	70480001	70520000	-0.0796067	0.236452	0.446748	0.740086
chr4	71080001	71120000	0.00839941	0.921142	0.955786	2.02751
chr4	71440001	71480000	0.0795724	0.187317	0.395042	0.694939
chr4	71920001	71960000	0.279468	0.00191686	0.0793098	0.599126
chr4	72560001	72600000	0.046771	0.652429	0.789418	3.01186
chr4	73160001	73200000	-0.0219542	0.589673	0.745478	0.352349
chr4	73880001	73920000	0.0632873	0.514981	0.687264	2.14075
chr4	74520001	74560000	0.164454	0.0474376	0.215741	1.27743
chr4	75000001	75040000	0.0276589	0.616172	0.766326	0.766392
chr4	75600001	75640000	-0.0450299	0.665979	0.798038	2.27292
chr4	76440001	76480000	0.15388	0.00596347	0.108962	0.295448
chr4	77040001	77080000	0.113043	0.0261199	0.172994	0.562053
chr4	77320001	77360000	0.12075	0.0207424	0.162037	0.641714
chr4	78120001	78160000	0.146084	0.076471	0.259269	1.96104
chr4	78840001	78880000	0.0443993	0.368972	0.575624	0.64127
chr4	79480001	79520000	0.135173	0.0454799	0.211373	0.917638
chr4	79840001	79880000	0.0941545	0.121279	0.319742	0.530407
chr4	80200001	80240000	-0.051265	0.222941	0.431567	0.493091
chr4	80760001	80800000	0.0937009	0.10436	0.296153	0.602543
chr4	81240001	81280000	0.0253271	0.722669	0.836192	1.12404
chr4	81520001	81560000	0.0930534	0.172014	0.381465	1.34431
chr4	81960001	82000000	0.00927348	0.852894	0.917593	0.608174
chr4	82280001	82320000	0.0299732	0.686514	0.812593	1.24034
chr4	82760001	82800000	0.0666967	0.288624	0.498246	1.18968
chr4	83240001	83280000	0.126545	0.431598	0.625952	6.40078
chr4	83680001	83720000	0.00910105	0.866564	0.923558	1.20617
chr4	84400001	84440000	0.117233	0.0702047	0.250781	0.985724
chr4	85080001	85120000	0.0563606	0.372264	0.578286	1.5742
chr4	85440001	85480000	0.0731126	0.199215	0.406481	0.93147
chr4	85920001	85960000	0.223769	0.0399445	0.197986	1.75271
chr4	86320001	86360000	0.0314782	0.612671	0.763176	1.2822
chr4	86640001	86680000	-0.0200433	0.664581	0.797064	0.649112
chr4	87120001	87160000	0.162068	0.00421083	0.102592	0.312202
chr4	87400001	87440000	0.0351201	0.376996	0.582439	0.562794
chr4	87800001	87840000	-0.0740029	0.0826159	0.269077	0.466196
chr4	88160001	88200000	0.0445199	0.0822635	0.269077	0.169192
chr4	88920001	88960000	0.111594	0.00306234	0.0937891	0.148045
chr4	89440001	89480000	0.124731	0.0526883	0.224408	1.03359
chr4	90040001	90080000	0.0498113	0.595743	0.749764	2.40162
chr4	90480001	90520000	0.0828813	0.217853	0.426354	1.38883
chr4	90800001	90840000	-0.000943877	0.989753	0.993715	1.8706
chr4	91240001	91280000	0.0639502	0.4817	0.66455	1.61639
chr4	92000001	92040000	0.0367682	0.658957	0.794117	1.61193
chr4	92560001	92600000	0.099939	0.223181	0.431729	1.64693
chr4	93160001	93200000	0.514769	0.0190364	0.157185	4.27711
chr4	93600001	93640000	0.141671	0.0203501	0.161867	0.503747
chr4	94120001	94160000	0.0713095	0.306104	0.513348	1.45963
chr4	94680001	94720000	-0.0545166	0.439202	0.630682	1.17046
chr4	95200001	95240000	0.180278	0.0279812	0.176454	0.969213
chr4	95520001	95560000	0.162554	0.0280631	0.176454	0.938351
chr4	96040001	96080000	0.144539	0.049745	0.21978	0.532891
chr4	96400001	96440000	0.0713786	0.153261	0.360111	0.534756
chr4	97000001	97040000	-0.0126631	0.720443	0.834857	0.351844
chr4	97280001	97320000	0.0360777	0.780006	0.875303	3.43554
chr4	97760001	97800000	0.117905	0.000677244	0.0634104	0.0462846
chr4	98120001	98160000	0.056097	0.490289	0.669717	1.58378
chr4	98640001	98680000	-0.00345581	0.929875	0.960517	0.386109
chr4	98960001	99000000	0.0797624	0.230243	0.439382	0.871942
chr4	99360001	99400000	0.097797	0.00576435	0.108733	0.140129
chr4	100000001	100040000	0.154574	0.00439253	0.102592	0.274047
chr4	100400001	100440000	0.0956068	0.34538	0.55442	2.42743
chr4	100800001	100840000	0.0383465	0.284896	0.494423	0.228524
chr4	101320001	101360000	0.0444355	0.578464	0.737381	1.6819
chr4	101680001	101720000	-0.0198717	0.7861	0.878871	1.81228
chr4	102040001	102080000	0.116658	0.0648646	0.242973	0.734332
chr4	102640001	102680000	-0.0338599	0.616362	0.766389	1.17099
chr4	103320001	103360000	0.0678328	0.446976	0.636543	2.30051
chr4	104000001	104040000	-0.012956	0.887365	0.935686	1.6788
chr4	104400001	104440000	0.0123458	0.824638	0.900333	1.11944
chr4	104920001	104960000	0.215474	0.0678679	0.247336	1.48286
chr4	105280001	105320000	0.0456332	0.468077	0.654902	1.14878
chr4	105760001	105800000	0.108233	0.114479	0.309813	0.787188
chr4	106360001	106400000	0.030994	0.274737	0.483194	0.196592
chr4	106600001	106640000	0.0165831	0.705152	0.825127	0.60281
chr4	107120001	107160000	0.135791	0.0859476	0.274724	0.923216
chr4	107800001	107840000	0.0199191	0.8067	0.891182	1.6726
chr4	108440001	108480000	0.213988	0.016363	0.149461	1.04574
chr4	108880001	108920000	-0.0297371	0.494212	0.671733	0.451201
chr4	109480001	109520000	0.137811	0.0154077	0.145852	0.39359
chr4	110320001	110360000	0.114331	0.115492	0.310662	1.16735
chr4	110880001	110920000	-0.0495495	0.299743	0.50769	0.658694
chr4	111520001	111560000	0.118622	0.213918	0.4224	1.73775
chr4	111880001	111920000	0.09698	0.100562	0.291758	0.716453
chr4	112520001	112560000	0.0989577	0.217449	0.425834	1.42207
chr4	112960001	113000000	0.0610218	0.332633	0.542779	1.18912
chr4	113480001	113520000	0.191342	0.0185084	0.155024	1.30197
chr4	113880001	113920000	0.0886575	0.239139	0.44967	1.99471
chr4	114240001	114280000	0.0838433	0.0635044	0.241169	0.43575
chr4	114680001	114720000	0.110869	0.244876	0.454876	2.67696
chr4	115280001	115320000	0.00253208	0.947472	0.970337	0.366844
chr4	115640001	115680000	0.0881465	0.449718	0.638963	3.2127
chr4	116000001	116040000	0.0742943	0.0606234	0.237809	0.205611
chr4	116760001	116800000	0.104293	0.166809	0.375473	0.903266
chr4	117080001	117120000	0.102654	0.0276853	0.176454	0.230021
chr4	118000001	118040000	-0.0743218	0.352296	0.560442	1.16845
chr4	118600001	118640000	0.0843657	0.331917	0.542091	1.91196
chr4	119200001	119240000	0.0534558	0.472857	0.657447	1.10586
chr4	119600001	119640000	0.154276	0.0126165	0.13738	0.444767
chr4	119880001	119920000	0.031229	0.679089	0.807791	2.27417
chr4	120440001	120480000	0.0709985	0.4425	0.633147	2.16732
chr4	120960001	121000000	-0.0581858	0.384145	0.587351	0.852356
chr4	121680001	121720000	0.145922	0.0126277	0.13738	0.415171
chr4	122000001	122040000	0.118065	0.0833185	0.270234	0.98149
chr4	122760001	122800000	0.06029	0.23818	0.448632	0.60798
chr4	123200001	123240000	0.125074	0.0499235	0.219815	0.885162
chr4	123480001	123520000	0.100685	0.0138238	0.140195	0.227922
chr4	124000001	124040000	0.122007	0.050264	0.220596	0.60271
chr4	124600001	124640000	0.0281703	0.566317	0.727782	0.752144
chr4	125240001	125280000	0.0866598	0.131657	0.332731	0.494926
chr4	125600001	125640000	-0.00773207	0.836146	0.907717	0.499142
chr4	126200001	126240000	0.255058	0.0571206	0.2334	1.7949
chr4	126680001	126720000	0.0556629	0.334815	0.544596	0.84603
chr4	127000001	127040000	0.0474401	0.510378	0.684433	1.30479
chr4	127480001	127520000	0.0358315	0.433299	0.626772	0.398443
chr4	128480001	128520000	-0.0538359	0.201333	0.408666	0.46853
chr4	128720001	128760000	0.0407547	0.136842	0.339404	0.22347
chr4	129080001	129120000	0.138003	0.105379	0.297683	1.97721
chr4	129440001	129480000	0.0870403	0.00499041	0.105399	0.128398
chr4	129760001	129800000	0.185795	0.0035103	0.0964772	0.412154
chr4	130240001	130280000	0.0641897	0.274261	0.483194	0.793146
chr4	130840001	130880000	0.112846	0.00690372	0.113007	0.150907
chr4	131240001	131280000	0.0602553	0.446352	0.635969	1.51596
chr4	132000001	132040000	-0.0160565	0.863752	0.922483	1.84412
chr4	132640001	132680000	0.128133	0.231889	0.441373	1.49059
chr4	133160001	133200000	-0.0211339	0.655453	0.791623	0.558048
chr4	133560001	133600000	0.16877	0.127488	0.327396	1.52974
chr4	134040001	134080000	0.023188	0.753084	0.855594	1.09097
chr4	134760001	134800000	0.110198	0.0314191	0.182814	0.344481
chr4	135360001	135400000	0.00960396	0.64895	0.788429	0.124175
chr4	135840001	135880000	0.0651653	0.317116	0.524596	0.721057
chr4	136280001	136320000	0.155704	0.0373023	0.195097	0.768947
chr4	136800001	136840000	0.0327601	0.464462	0.652594	0.410256
chr4	137560001	137600000	0.0493848	0.364688	0.571587	0.883578
chr4	138040001	138080000	0.0842521	0.132462	0.334001	0.505977
chr4	138640001	138680000	0.153918	0.0779319	0.261371	1.2446
chr4	139080001	139120000	0.0475692	0.16399	0.372631	0.288815
chr4	139400001	139440000	-0.0560624	0.305741	0.513243	0.975137
chr4	139880001	139920000	0.076764	0.287493	0.497209	1.32679
chr4	140560001	140600000	0.0785717	0.249523	0.459161	1.60711
chr4	140920001	140960000	-0.0192922	0.820954	0.897939	4.13165
chr4	141240001	141280000	0.0303529	0.713789	0.829925	2.21349
chr4	141760001	141800000	-0.0904499	0.152386	0.359654	0.969296
chr4	142040001	142080000	0.0541799	0.190346	0.397628	0.335785
chr4	142640001	142680000	0.0633861	0.25426	0.463899	0.702359
chr4	143000001	143040000	0.141892	0.0411443	0.200701	0.6227
chr4	143760001	143800000	0.086478	0.297364	0.506033	1.61232
chr4	144120001	144160000	0.113567	0.222762	0.431523	2.27271
chr4	144440001	144480000	0.0296944	0.57424	0.733201	0.688159
chr4	145040001	145080000	0.0847331	0.491795	0.670265	1.99201
chr4	145440001	145480000	0.0875836	0.0643572	0.242421	0.477411
chr4	146000001	146040000	0.0285012	0.219233	0.428188	0.0906594
chr4	146520001	146560000	0.0352179	0.346469	0.555264	0.445565
chr4	147160001	147200000	0.083964	0.399508	0.600241	2.70308
chr4	147520001	147560000	0.0267176	0.535055	0.70349	0.623339
chr4	148040001	148080000	-0.0298988	0.64459	0.785381	1.21538
chr4	148520001	148560000	0.126289	0.217258	0.425834	3.19391
chr4	148800001	148840000	0.0488024	0.321063	0.529213	0.646187
chr4	149360001	149400000	0.141195	0.118195	0.314711	1.8379
chr4	149920001	149960000	0.0688554	0.18465	0.391964	0.687822
chr4	150240001	150280000	0.0787625	0.333857	0.543972	1.31043
chr4	150840001	150880000	0.0562445	0.0973616	0.289655	0.193803
chr4	151160001	151200000	0.0653201	0.548876	0.714691	4.03533
chr4	152000001	152040000	0.302087	0.00417981	0.102504	0.71696
chr4	152560001	152600000	0.105676	0.134962	0.336611	1.40312
chr4	152920001	152960000	0.0744291	0.271599	0.481032	2.24782
chr4	153280001	153320000	0.0637398	0.313971	0.521563	1.2011
chr4	153680001	153720000	0.0747191	0.0355199	0.191745	0.264187
chr4	154040001	154080000	0.0442348	0.370285	0.576592	1.04852
chr4	154680001	154720000	-0.0192694	0.552817	0.71866	0.343215
chr4	155440001	155480000	-0.0222606	0.715294	0.831145	1.15827
chr4	155880001	155920000	0.0413881	0.561183	0.724395	1.47126
chr4	156280001	156320000	0.0819101	0.133936	0.335945	0.496528
chr4	156720001	156760000	0.134483	0.0877042	0.276494	1.00457
chr4	157600001	157640000	0.0315392	0.648822	0.788429	1.44675
chr4	158120001	158160000	0.0315307	0.716765	0.832329	1.71962
chr4	158880001	158920000	0.0942978	0.257614	0.467826	1.54081
chr4	159160001	159200000	-0.00627755	0.944177	0.9687	2.30717
chr4	159560001	159600000	0.0593176	0.345084	0.554243	1.00665
chr4	160360001	160400000	0.0886729	0.201668	0.409046	0.967773
chr4	160800001	160840000	-0.00655965	0.92131	0.955786	1.17076
chr4	161120001	161160000	0.118343	0.032064	0.183519	0.443738
chr4	161560001	161600000	-0.0109164	0.830987	0.904608	0.618531
chr4	162200001	162240000	0.0833371	0.0922688	0.282194	0.432285
chr4	162480001	162520000	0.0278795	0.681246	0.809659	1.1599
chr4	163400001	163440000	0.0109228	0.821578	0.898266	0.440847
chr4	163960001	164000000	0.101895	0.227682	0.43676	1.5702
chr4	164440001	164480000	-0.0163882	0.67466	0.804431	0.361742
chr4	164920001	164960000	-0.118423	0.00698158	0.113007	0.142808
chr4	165280001	165320000	0.0833572	0.245532	0.455349	1.4069
chr4	165640001	165680000	0.0538968	0.155974	0.36345	0.405166
chr4	166000001	166040000	0.0504152	0.479029	0.662688	1.66598
chr4	166400001	166440000	0.0163748	0.866324	0.923558	2.58547
chr4	167000001	167040000	0.159116	0.057992	0.234274	0.81029
chr4	167520001	167560000	0.0823847	0.166391	0.374991	0.643129
chr4	167880001	167920000	0.118504	0.188944	0.397049	1.47411
chr4	168240001	168280000	0.0417003	0.66056	0.794756	2.25623
chr4	168560001	168600000	-0.0381773	0.486256	0.667	0.739673
chr4	169040001	169080000	-0.017733	0.626969	0.77521	0.261743
chr4	169480001	169520000	-0.025771	0.736437	0.845615	2.36743
chr4	169840001	169880000	0.0637558	0.122933	0.321128	0.416697
chr4	170440001	170480000	0.137926	0.141764	0.346528	1.75827
chr4	171000001	171040000	0.0317317	0.582918	0.740322	0.772155
chr4	171760001	171800000	0.102476	0.131124	0.33184	0.83865
chr4	172120001	172160000	0.0133644	0.815787	0.894949	0.881266
chr4	172720001	172760000	0.0434226	0.349315	0.558115	0.447958
chr4	173120001	173160000	0.037508	0.425899	0.622279	0.477342
chr4	173880001	173920000	0.111138	0.213643	0.422159	2.14607
chr4	174400001	174440000	0.095706	0.0273069	0.176408	0.315644
chr4	174720001	174760000	0.0640627	0.119042	0.316139	0.499364
chr4	175240001	175280000	0.196058	0.00518511	0.105558	0.319662
chr4	175600001	175640000	0.117233	0.0660657	0.244456	0.63675
chr4	176160001	176200000	0.0162485	0.851339	0.916677	2.40786
chr4	176440001	176480000	0.10302	0.00252434	0.0849196	0.0643811
chr4	176840001	176880000	-0.0424899	0.631361	0.777756	2.23065
chr4	177280001	177320000	0.00799654	0.819699	0.896924	0.321802
chr4	177960001	178000000	-0.0257669	0.732329	0.843804	1.41572
chr4	178440001	178480000	-0.0624419	0.453589	0.642478	1.76872
chr4	179000001	179040000	0.0412537	0.295108	0.504036	0.368121
chr4	179440001	179480000	-0.0187023	0.651848	0.789343	0.384793
chr4	179880001	179920000	-0.0243901	0.799855	0.88753	2.9092
chr4	180240001	180280000	-0.0213423	0.560966	0.724395	0.381152
chr4	180760001	180800000	-0.0442805	0.513875	0.686834	1.15755
chr4	181280001	181320000	0.0715853	0.47321	0.657549	3.22073
chr4	181560001	181600000	0.0457176	0.291538	0.500963	0.457102
chr4	182040001	182080000	-0.0137153	0.824307	0.900179	1.21999
chr4	182440001	182480000	0.0223334	0.811787	0.892774	2.3951
chr4	183040001	183080000	0.0439961	0.343214	0.552344	0.814392
chr4	183360001	183400000	0.11939	0.00812753	0.115788	0.279807
chr4	183840001	183880000	0.0621431	0.402246	0.602877	1.6786
chr4	184320001	184360000	0.0531658	0.236133	0.446462	0.561421
chr4	184640001	184680000	0.0025995	0.933091	0.962037	0.44328
chr4	185160001	185200000	0.0477697	0.571862	0.731671	2.48238
chr4	185640001	185680000	0.038472	0.148311	0.354059	0.238513
chr4	185920001	185960000	0.115691	0.00622988	0.110515	0.284823
chr4	186320001	186360000	0.143694	0.011927	0.134132	0.590969
chr4	187040001	187080000	0.0131661	0.857351	0.919968	1.94144
chr4	187480001	187520000	0.147539	0.0172798	0.152288	0.702201
chr4	188480001	188520000	0.0745737	0.312196	0.520044	1.56472
chr4	188880001	188920000	0.104816	0.0412943	0.200999	0.6053
chr4	189160001	189200000	0.11834	0.0387951	0.197303	0.805278
chr4	189680001	189720000	0.0763623	0.17896	0.385751	0.915018
chr4	190120001	190160000	0.0593683	0.514175	0.686853	2.02353
chr5	640001	680000	0.00962359	0.808938	0.892317	0.490219
chr5	880001	920000	0.00968735	0.893405	0.939736	1.74692
chr5	1240001	1280000	0.037519	0.466177	0.653762	1.24385
chr5	1640001	1680000	0.0386647	0.509626	0.683756	1.04955
chr5	2160001	2200000	0.125406	0.0146783	0.141915	0.399541
chr5	2760001	2800000	0.0362384	0.263292	0.473549	0.35427
chr5	3560001	3600000	0.0123711	0.610477	0.761892	0.174777
chr5	4040001	4080000	0.0585904	0.125067	0.324666	0.433468
chr5	4280001	4320000	0.0166765	0.774203	0.871697	1.15951
chr5	4840001	4880000	-0.064572	0.245494	0.455349	0.71835
chr5	5440001	5480000	0.115355	0.0824668	0.269077	0.721909
chr5	5880001	5920000	0.0476448	0.531969	0.701787	2.22663
chr5	6160001	6200000	0.126286	0.0894985	0.278176	1.74129
chr5	6760001	6800000	-0.0222768	0.430412	0.625384	0.228964
chr5	7240001	7280000	0.215235	0.0141551	0.140842	1.2062
chr5	7880001	7920000	0.0105632	0.840346	0.910663	0.611526
chr5	8320001	8360000	0.0275264	0.640886	0.783116	1.24777
chr5	8720001	8760000	0.0441173	0.491713	0.670265	1.18501
chr5	9200001	9240000	0.00333564	0.890965	0.938601	0.184859
chr5	9520001	9560000	-0.0207198	0.769705	0.868353	1.72262
chr5	10200001	10240000	0.157251	0.0656805	0.243685	1.60082
chr5	10680001	10720000	0.0299488	0.63837	0.782468	1.94808
chr5	11200001	11240000	-0.0068088	0.834601	0.906919	0.419886
chr5	12000001	12040000	-0.0476494	0.245772	0.455349	0.4138
chr5	12640001	12680000	0.23302	0.0309893	0.182463	1.75722
chr5	12920001	12960000	0.0449226	0.44436	0.634949	1.06786
chr5	13240001	13280000	-0.00188451	0.971123	0.983603	0.947142
chr5	13480001	13520000	-0.0228889	0.738855	0.84728	1.77737
chr5	13960001	14000000	0.113885	0.0395327	0.197556	0.441441
chr5	14320001	14360000	0.0404221	0.69454	0.818057	5.04528
chr5	14640001	14680000	0.0653849	0.321154	0.529213	1.51723
chr5	15040001	15080000	0.046512	0.373887	0.57942	0.796012
chr5	15440001	15480000	0.059853	0.544215	0.709796	3.17009
chr5	16120001	16160000	0.0181303	0.693019	0.816614	0.678316
chr5	16440001	16480000	0.0130706	0.740221	0.848075	0.476089
chr5	17200001	17240000	0.0924675	0.0574289	0.233999	0.456997
chr5	17600001	17640000	0.127941	0.0508516	0.221293	0.620804
chr5	17960001	18000000	0.0587063	0.341825	0.551256	1.0432
chr5	18320001	18360000	-0.0252954	0.681544	0.809707	0.632017
chr5	18720001	18760000	0.0871609	0.158573	0.365774	0.820511
chr5	19200001	19240000	0.138185	0.0535144	0.225891	0.856438
chr5	19520001	19560000	0.00363185	0.958578	0.975945	1.36521
chr5	20240001	20280000	0.0625456	0.425907	0.622279	1.46418
chr5	20600001	20640000	0.062516	0.300079	0.50769	0.592816
chr5	20960001	21000000	0.0334931	0.739345	0.847637	1.88494
chr5	21400001	21440000	0.0680868	0.0508966	0.221293	0.114025
chr5	21800001	21840000	-0.063244	0.386136	0.58881	0.836265
chr5	22280001	22320000	0.0259095	0.727093	0.839199	1.2682
chr5	22720001	22760000	-0.0709103	0.0762401	0.258682	0.317257
chr5	23160001	23200000	-0.00140116	0.956176	0.974547	0.160223
chr5	23800001	23840000	0.0623811	0.457215	0.645956	1.30023
chr5	24600001	24640000	0.0301457	0.501077	0.677736	0.469873
chr5	25000001	25040000	-0.0304761	0.470464	0.656437	0.458579
chr5	25400001	25440000	0.244034	0.0041489	0.102504	0.533294
chr5	26000001	26040000	-0.0122746	0.557623	0.722496	0.113985
chr5	26440001	26480000	-0.0114783	0.622218	0.770896	0.139729
chr5	26800001	26840000	0.0470984	0.301642	0.509459	0.408826
chr5	27640001	27680000	-0.0822025	0.221224	0.430055	0.807532
chr5	28280001	28320000	0.0132888	0.802853	0.889247	0.646991
chr5	28760001	28800000	0.0574734	0.145792	0.351239	0.217227
chr5	29320001	29360000	0.118408	0.0871191	0.27591	0.754152
chr5	29960001	30000000	0.0739265	0.304122	0.511277	0.998928
chr5	30360001	30400000	0.0100835	0.859401	0.920465	0.813548
chr5	30720001	30760000	0.0392818	0.533584	0.703077	1.17487
chr5	31520001	31560000	0.124203	0.0442503	0.208124	0.846245
chr5	32080001	32120000	0.156372	0.0298913	0.18118	1.21728
chr5	32640001	32680000	0.108626	0.00966451	0.122292	0.22982
chr5	32920001	32960000	0.0540088	0.360608	0.567611	1.33495
chr5	33400001	33440000	-0.0507164	0.328456	0.538192	0.662703
chr5	34160001	34200000	0.177351	0.18827	0.396286	2.34355
chr5	34440001	34480000	0.0557957	0.42843	0.623654	0.896256
chr5	34920001	34960000	0.094885	0.0775946	0.261189	0.592209
chr5	35600001	35640000	0.0808075	0.135548	0.337463	0.714829
chr5	35960001	36000000	-0.00521351	0.890481	0.93827	0.50772
chr5	36680001	36720000	0.0464665	0.537407	0.704915	2.01191
chr5	37000001	37040000	0.155039	0.00211954	0.0801854	0.249489
chr5	37360001	37400000	0.0737755	0.238745	0.449115	1.07037
chr5	37720001	37760000	0.0153137	0.652568	0.789418	0.443191
chr5	38200001	38240000	-0.032553	0.274747	0.483194	0.259255
chr5	38800001	38840000	0.158585	0.0466068	0.213982	1.09753
chr5	39120001	39160000	0.0912503	0.160299	0.367733	1.04562
chr5	39560001	39600000	-0.0618796	0.330167	0.540515	0.920109
chr5	39920001	39960000	0.0152763	0.84612	0.91369	1.73283
chr5	40280001	40320000	0.0528228	0.240273	0.449798	0.573771
chr5	40720001	40760000	0.0417281	0.128767	0.328284	0.125726
chr5	41240001	41280000	0.0692116	0.109924	0.304119	0.471439
chr5	41640001	41680000	0.0861009	0.213588	0.422159	0.939677
chr5	41840001	41880000	-0.066641	0.306965	0.514125	1.08919
chr5	42880001	42920000	0.0422344	0.555791	0.721078	1.61384
chr5	43640001	43680000	0.115889	0.179601	0.385751	1.40829
chr5	44320001	44360000	-0.0296315	0.555871	0.721078	0.682259
chr5	44800001	44840000	0.0815678	0.537586	0.704983	3.57679
chr5	45760001	45800000	0.0790658	0.471718	0.656799	2.11357
chr5	50200001	50240000	-0.0290974	0.67841	0.807157	0.959627
chr5	50680001	50720000	0.185312	0.0352719	0.191669	1.1301
chr5	51280001	51320000	-0.0143663	0.828424	0.902709	0.991555
chr5	51960001	52000000	0.0208906	0.721839	0.836109	0.858984
chr5	52400001	52440000	0.0899697	0.105284	0.297567	0.621544
chr5	53040001	53080000	0.0380821	0.429241	0.62434	1.0256
chr5	53520001	53560000	-0.02335	0.750942	0.854392	1.57077
chr5	53760001	53800000	0.20811	0.00425903	0.102592	0.569847
chr5	54160001	54200000	0.0105234	0.776021	0.873202	0.549322
chr5	54440001	54480000	0.0592702	0.137359	0.340218	0.351342
chr5	55000001	55040000	0.0641673	0.357149	0.564766	1.71752
chr5	55520001	55560000	-0.0314277	0.735442	0.845374	2.88672
chr5	56160001	56200000	0.0796428	0.144882	0.350278	0.714441
chr5	56560001	56600000	0.00662129	0.873356	0.92657	0.500097
chr5	57040001	57080000	0.0740487	0.43916	0.630682	2.86282
chr5	57760001	57800000	0.124919	0.0731889	0.253364	0.598767
chr5	58160001	58200000	0.0279965	0.0946491	0.286049	0.0580963
chr5	58440001	58480000	-0.0195129	0.741944	0.849055	1.18243
chr5	59080001	59120000	0.0421375	0.7063	0.825563	2.89564
chr5	59560001	59600000	-0.0226819	0.587098	0.743794	0.550267
chr5	59920001	59960000	0.110261	0.0959501	0.288209	1.03945
chr5	60240001	60280000	0.146544	0.0230158	0.165367	0.510074
chr5	60640001	60680000	0.145836	0.00687419	0.113007	0.382292
chr5	60920001	60960000	0.0421264	0.451332	0.640596	1.10752
chr5	61680001	61720000	0.117451	0.183862	0.390743	1.96647
chr5	62080001	62120000	0.038588	0.698076	0.820295	3.18401
chr5	62680001	62720000	-0.0741539	0.487669	0.668257	2.49753
chr5	63280001	63320000	-0.034955	0.541209	0.708067	0.713685
chr5	63880001	63920000	0.0449359	0.0664301	0.245058	0.124779
chr5	64800001	64840000	0.21639	0.000112522	0.0477524	0.0653937
chr5	65480001	65520000	0.106279	0.197687	0.404516	1.4593
chr5	66040001	66080000	-0.0218376	0.60871	0.760819	0.662703
chr5	66480001	66520000	0.0526727	0.138669	0.341902	0.257943
chr5	66880001	66920000	0.116211	0.0869849	0.275802	1.06829
chr5	67240001	67280000	0.0412817	0.532743	0.702472	1.60601
chr5	67560001	67600000	0.182059	0.0914476	0.281218	2.04733
chr5	67960001	68000000	0.0358705	0.573727	0.73287	1.93743
chr5	68320001	68360000	0.0875562	0.203784	0.410171	1.20485
chr5	71040001	71080000	0.0268195	0.564656	0.726552	0.820922
chr5	71600001	71640000	0.0549374	0.259596	0.469879	0.759165
chr5	72160001	72200000	0.111143	0.0397805	0.197898	0.558901
chr5	72480001	72520000	0.0881588	0.131113	0.33184	1.43661
chr5	72840001	72880000	0.033257	0.335338	0.545257	0.466755
chr5	73120001	73160000	0.198989	0.000269749	0.0634104	0.106779
chr5	73640001	73680000	0.0934234	0.102267	0.293503	1.29746
chr5	73960001	74000000	0.0995432	0.122538	0.320854	1.06204
chr5	74240001	74280000	0.0848765	0.0309378	0.182429	0.341929
chr5	74640001	74680000	0.076972	0.0336747	0.18823	0.271873
chr5	75000001	75040000	0.148364	0.097086	0.289214	1.68893
chr5	75560001	75600000	0.164897	0.0338632	0.18871	1.20102
chr5	75880001	75920000	-0.0103426	0.840936	0.911124	1.3291
chr5	76400001	76440000	0.0743074	0.0609305	0.237809	0.411957
chr5	76800001	76840000	0.0906285	0.349725	0.558446	2.35734
chr5	77560001	77600000	0.0422455	0.664316	0.796919	3.54622
chr5	78160001	78200000	-0.0238692	0.639065	0.782624	0.999193
chr5	78800001	78840000	-0.0743946	0.0356285	0.191855	0.317627
chr5	79120001	79160000	0.119131	0.0169449	0.151516	0.515178
chr5	79600001	79640000	0.16634	0.0379952	0.195758	1.71532
chr5	79960001	80000000	0.124725	0.0754493	0.257452	1.25669
chr5	80520001	80560000	-0.0259419	0.757288	0.858779	2.19511
chr5	81120001	81160000	0.0627192	0.274509	0.483194	1.23927
chr5	81560001	81600000	-0.00276247	0.96675	0.980433	0.867051
chr5	82080001	82120000	0.0687053	0.201823	0.40921	0.927564
chr5	82360001	82400000	0.109206	0.0650004	0.242973	0.780524
chr5	82960001	83000000	0.0972771	0.206833	0.414214	0.887117
chr5	83520001	83560000	0.102105	0.0295382	0.180069	0.351494
chr5	84400001	84440000	0.0814084	0.12221	0.320605	0.426765
chr5	84920001	84960000	0.0475751	0.392909	0.594578	0.75829
chr5	85600001	85640000	-0.0785426	0.399324	0.600194	1.7007
chr5	86320001	86360000	0.111083	0.190487	0.397707	1.7603
chr5	86680001	86720000	0.129214	0.0438995	0.207357	0.518545
chr5	87040001	87080000	0.0408223	0.634818	0.779674	2.017
chr5	87440001	87480000	0.0544089	0.274603	0.483194	0.746831
chr5	88000001	88040000	-0.0660496	0.28016	0.489283	0.575682
chr5	88440001	88480000	-0.0831362	0.473257	0.657549	4.05276
chr5	89720001	89760000	0.0230835	0.62931	0.776538	0.825825
chr5	90120001	90160000	0.0556147	0.382136	0.585697	1.08016
chr5	90720001	90760000	0.0743506	0.0862671	0.274849	0.302606
chr5	91200001	91240000	-0.109992	0.199491	0.406481	2.17825
chr5	91560001	91600000	-0.061831	0.311483	0.519013	0.663641
chr5	92200001	92240000	-0.153657	0.18076	0.387432	2.50146
chr5	92520001	92560000	0.0268527	0.5492	0.714945	0.71905
chr5	92880001	92920000	0.077156	0.061617	0.237828	0.333007
chr5	93200001	93240000	-0.0300353	0.641621	0.783667	1.32576
chr5	93480001	93520000	0.0599657	0.503669	0.680035	2.56654
chr5	94240001	94280000	0.0544832	0.472163	0.656979	1.17007
chr5	94600001	94640000	0.00515736	0.837681	0.908846	0.240242
chr5	94920001	94960000	0.00283547	0.936366	0.963793	0.445869
chr5	95160001	95200000	-0.00886589	0.90684	0.947006	2.07687
chr5	95640001	95680000	0.0447385	0.38025	0.584918	0.711542
chr5	95920001	95960000	0.0604736	0.491659	0.670265	2.56834
chr5	96520001	96560000	0.0606319	0.425308	0.621755	1.01471
chr5	96880001	96920000	-0.0273949	0.379317	0.584325	0.265749
chr5	97680001	97720000	-0.0260946	0.797341	0.88592	2.55863
chr5	98160001	98200000	0.028644	0.693788	0.817345	1.32958
chr5	98400001	98440000	0.0300421	0.667737	0.799459	1.03509
chr5	98680001	98720000	0.0315668	0.658367	0.793768	1.06344
chr5	99080001	99120000	0.0211635	0.810686	0.892725	1.58231
chr5	99760001	99800000	-0.0508263	0.301686	0.509459	0.357938
chr5	100320001	100360000	-0.0188685	0.644484	0.785381	0.39297
chr5	100680001	100720000	-0.00767242	0.829258	0.903083	0.297049
chr5	101000001	101040000	0.11467	0.265621	0.475143	2.19367
chr5	101560001	101600000	-0.0309162	0.303832	0.511277	0.200035
chr5	101880001	101920000	0.0801937	0.219113	0.428188	0.932624
chr5	102520001	102560000	0.035403	0.661935	0.795446	1.99981
chr5	102880001	102920000	0.0810655	0.178078	0.385751	0.700595
chr5	103480001	103520000	-0.0397798	0.662496	0.7956	1.84479
chr5	104120001	104160000	-0.0402075	0.465294	0.653092	0.705208
chr5	104640001	104680000	0.0946983	0.00321843	0.0953096	0.0646079
chr5	105160001	105200000	0.0327966	0.602764	0.755612	1.03082
chr5	105480001	105520000	-0.00449961	0.962352	0.977951	2.49533
chr5	106160001	106200000	0.0542143	0.100962	0.292545	0.211327
chr5	106600001	106640000	0.0499377	0.424747	0.621408	1.46689
chr5	107000001	107040000	-0.000900149	0.9853	0.991772	0.899255
chr5	107720001	107760000	0.0862824	0.191538	0.399042	0.946569
chr5	108240001	108280000	0.0932812	0.062359	0.238416	0.515171
chr5	108480001	108520000	-0.0170388	0.746343	0.852323	0.888699
chr5	108800001	108840000	0.123728	0.112264	0.306311	1.29025
chr5	109200001	109240000	0.142796	0.0874494	0.276151	1.55411
chr5	109720001	109760000	0.0955131	0.258893	0.469222	1.7656
chr5	110040001	110080000	0.060923	0.262368	0.47257	0.563721
chr5	110440001	110480000	0.0270699	0.614911	0.765275	0.874676
chr5	110840001	110880000	-0.024897	0.652626	0.789418	0.863885
chr5	111480001	111520000	0.091747	0.181668	0.388324	0.840977
chr5	111840001	111880000	0.101279	0.0981162	0.29006	0.994801
chr5	112320001	112360000	0.0641302	0.382184	0.585697	1.49269
chr5	112960001	113000000	0.0394871	0.585683	0.742637	1.44579
chr5	113360001	113400000	-0.0174794	0.722543	0.836192	0.910351
chr5	113800001	113840000	0.172362	0.0831817	0.270141	1.93997
chr5	114120001	114160000	-0.0619494	0.299729	0.50769	1.08818
chr5	114600001	114640000	0.0250101	0.668311	0.799972	1.11888
chr5	114920001	114960000	0.0671502	0.24619	0.455599	1.1007
chr5	115400001	115440000	0.138754	0.0811154	0.267492	1.27557
chr5	115800001	115840000	0.143436	0.293636	0.502641	4.56721
chr5	116360001	116400000	0.0474481	0.247797	0.457765	0.572963
chr5	116760001	116800000	0.12298	0.182067	0.388725	1.67205
chr5	117360001	117400000	-0.0548996	0.127753	0.327396	0.249661
chr5	117920001	117960000	0.0678871	0.118634	0.315577	0.441916
chr5	118280001	118320000	-0.0282909	0.276875	0.485701	0.173265
chr5	118760001	118800000	-0.0153612	0.692582	0.816447	0.430232
chr5	119080001	119120000	0.0654596	0.189703	0.397321	0.668895
chr5	119760001	119800000	-0.0342511	0.619797	0.769784	1.45418
chr5	120120001	120160000	-0.0185241	0.621706	0.770896	0.442299
chr5	120560001	120600000	0.0502332	0.133018	0.334333	0.23263
chr5	120920001	120960000	0.103459	0.24968	0.459161	2.19037
chr5	121480001	121520000	0.045245	0.560271	0.72423	1.82278
chr5	121800001	121840000	-0.0708619	0.0884689	0.27732	0.426622
chr5	122360001	122400000	0.127702	0.113975	0.309146	2.04761
chr5	122680001	122720000	0.148505	0.0293163	0.179972	0.809073
chr5	122960001	123000000	0.0631151	0.375093	0.580474	1.03317
chr5	123240001	123280000	-0.00182341	0.973788	0.984855	1.16195
chr5	123600001	123640000	0.0141036	0.789614	0.881842	1.28246
chr5	124040001	124080000	0.00827855	0.819483	0.896924	0.62564
chr5	124600001	124640000	0.0907776	0.0548613	0.227571	0.523217
chr5	125160001	125200000	-0.0417855	0.599669	0.752888	1.84005
chr5	125640001	125680000	0.00528494	0.900304	0.944472	0.796514
chr5	125920001	125960000	0.166973	0.00268127	0.0885781	0.260315
chr5	126600001	126640000	0.069992	0.150439	0.357439	0.875007
chr5	126840001	126880000	0.0801059	0.146626	0.351903	0.660698
chr5	127200001	127240000	0.0703256	0.265847	0.475268	1.36077
chr5	127520001	127560000	-0.0730188	0.296314	0.504869	0.948926
chr5	128200001	128240000	0.053517	0.261774	0.471962	0.557496
chr5	128600001	128640000	0.0763436	0.360819	0.567781	1.77284
chr5	129200001	129240000	0.106675	0.0101865	0.125725	0.181113
chr5	130040001	130080000	-0.00535935	0.906455	0.946979	0.647385
chr5	130440001	130480000	-9.65349e-05	0.997806	0.998711	0.421347
chr5	130760001	130800000	0.114897	0.114094	0.309314	1.18511
chr5	131360001	131400000	0.0134538	0.779889	0.875303	0.976017
chr5	131720001	131760000	0.0248928	0.518476	0.690675	0.6683
chr5	132400001	132440000	0.191135	0.0038902	0.0987823	0.482103
chr5	132680001	132720000	0.0938844	0.191803	0.399042	2.26578
chr5	133280001	133320000	0.173356	0.00640488	0.110768	0.419052
chr5	134240001	134280000	0.213153	0.0108353	0.128005	1.17343
chr5	134760001	134800000	0.0268994	0.631998	0.778182	1.18715
chr5	135160001	135200000	0.0810273	0.150924	0.357728	0.898743
chr5	135520001	135560000	0.0622648	0.316457	0.523967	1.21844
chr5	136080001	136120000	0.0986811	0.0844594	0.272174	0.652473
chr5	136600001	136640000	0.0222651	0.766539	0.865888	2.45907
chr5	136920001	136960000	0.134831	0.0749253	0.25694	1.3567
chr5	137480001	137520000	0.0859457	0.12013	0.318176	1.16648
chr5	137880001	137920000	0.249035	0.016546	0.15015	1.56498
chr5	138240001	138280000	0.114424	0.0409355	0.200096	1.08484
chr5	138600001	138640000	0.212765	0.00330306	0.0958392	0.488535
chr5	139120001	139160000	0.0457812	0.169237	0.378621	0.487607
chr5	139560001	139600000	0.113864	0.00952261	0.121612	0.312342
chr5	140160001	140200000	0.0799381	0.379558	0.584433	2.68861
chr5	140440001	140480000	0.103559	0.304581	0.511841	3.60457
chr5	141000001	141040000	0.134022	0.00871197	0.117832	0.322421
chr5	141320001	141360000	0.177694	0.0367405	0.193598	1.99627
chr5	141960001	142000000	0.0503105	0.288667	0.498246	0.90455
chr5	142320001	142360000	0.0577606	0.255479	0.465174	0.836879
chr5	142800001	142840000	0.0691104	0.143692	0.348002	0.703198
chr5	143520001	143560000	0.0540021	0.49512	0.67214	1.39564
chr5	143840001	143880000	0.0184869	0.64128	0.783424	0.505202
chr5	144200001	144240000	0.0342348	0.735507	0.845374	3.17759
chr5	144640001	144680000	0.104952	0.0917744	0.281758	0.707902
chr5	145040001	145080000	0.0578068	0.203663	0.410076	0.658157
chr5	145440001	145480000	0.0475338	0.495782	0.672873	1.69421
chr5	145880001	145920000	0.204601	0.0144871	0.140962	0.714516
chr5	146320001	146360000	0.058362	0.26334	0.473549	0.969168
chr5	146760001	146800000	0.129533	0.0192578	0.157634	0.62677
chr5	146960001	147000000	0.17615	0.0605291	0.237809	2.31636
chr5	147800001	147840000	0.0699213	0.123731	0.322296	0.582212
chr5	148080001	148120000	-0.0508486	0.232835	0.442057	0.519119
chr5	148680001	148720000	0.00647457	0.750898	0.854392	0.203488
chr5	148960001	149000000	0.0957384	0.0529416	0.224834	0.676956
chr5	149400001	149440000	0.185485	0.00535407	0.107804	0.730595
chr5	149800001	149840000	0.0758595	0.123679	0.322296	0.750542
chr5	150360001	150400000	0.201292	0.031505	0.182814	1.94333
chr5	151160001	151200000	0.135196	0.0184869	0.155024	0.367033
chr5	151880001	151920000	0.0777117	0.411613	0.611917	1.7522
chr5	152520001	152560000	-0.00713691	0.928265	0.959573	1.74297
chr5	152840001	152880000	0.0112063	0.859646	0.920549	1.3724
chr5	153360001	153400000	0.0743892	0.0609861	0.237809	0.329439
chr5	153800001	153840000	0.087107	0.0765305	0.259269	0.742591
chr5	154280001	154320000	0.130706	0.0373414	0.195097	0.792125
chr5	154960001	155000000	0.0607508	0.0517852	0.223202	0.157255
chr5	155320001	155360000	0.0188232	0.824197	0.900179	1.82602
chr5	155680001	155720000	0.0135032	0.793575	0.884118	0.87581
chr5	156560001	156600000	-0.00860193	0.766223	0.865708	0.279339
chr5	157160001	157200000	0.100175	0.0518278	0.223212	0.569095
chr5	157440001	157480000	0.130824	0.0753878	0.257452	1.44974
chr5	158080001	158120000	-0.0494682	0.468131	0.654902	1.7197
chr5	158560001	158600000	0.0465257	0.315701	0.523354	0.481967
chr5	159400001	159440000	0.157824	0.0173924	0.152607	0.687083
chr5	159840001	159880000	0.0977474	0.28282	0.491903	2.22119
chr5	160360001	160400000	-0.0146118	0.835517	0.907213	1.69842
chr5	160920001	160960000	-0.0185402	0.815377	0.894949	1.61369
chr5	161240001	161280000	0.0133427	0.879812	0.930423	2.21408
chr5	161600001	161640000	0.0188605	0.842849	0.911406	2.13887
chr5	161920001	161960000	0.0115469	0.780268	0.875303	0.508306
chr5	162480001	162520000	0.0773997	0.0178226	0.153108	0.147007
chr5	162840001	162880000	-0.0220668	0.765217	0.865125	1.03423
chr5	163440001	163480000	-0.00570645	0.857756	0.919968	0.276361
chr5	163920001	163960000	0.0110734	0.872207	0.926091	1.12048
chr5	164360001	164400000	-0.0322808	0.570559	0.730851	0.894635
chr5	165000001	165040000	0.201329	0.0722899	0.252559	1.88195
chr5	165320001	165360000	0.0679733	0.389778	0.592072	1.79729
chr5	165760001	165800000	-0.00967221	0.908005	0.948044	2.30525
chr5	166400001	166440000	-0.0434904	0.35125	0.559587	0.650366
chr5	167000001	167040000	0.112328	0.110171	0.304364	1.14445
chr5	167640001	167680000	0.0222462	0.56431	0.726552	0.627793
chr5	167920001	167960000	0.194488	0.000302065	0.0634104	0.142528
chr5	168360001	168400000	0.0144812	0.864872	0.922921	3.72258
chr5	168680001	168720000	0.0648136	0.0981217	0.29006	0.484255
[truncated: 3,518 more rows]
